# Supplementary material for: Material Stock and Embodied Greenhouse Gas Emissions of Global and Urban Road Pavement
Source: Environ Sci Technol. 2022 Dec 1;56(24):18050–9. doi: 10.1021/acs.est.2c05255 (PMC9775204; doi:10.1021/acs.est.2c05255)
Supplement: Supplementary file 1 — es2c05255_si_001.xlsx [file es2c05255_si_001.xlsx]

## Sheet: Cover
Supplementary Information
Title
Material Stock and Embodied Greenhouse Gas Emissions of Global and Urban Road Pavement
Authors
Lola S. A. Rousseaua,*, Bradley Kloostrab, Hessam AzariJafaric,d, Shoshanna Saxeb, Jeremy Gregorye, Edgar G. Hertwicha
a Industrial Ecology Programme, Department of Energy and Process Engineering, NTNU − Norwegian University of Science and Technology, Høgskoleringen 5, 7034 Trondheim, Norway
b Department of Civil & Mineral Engineering, University of Toronto, 35 St. George Street, Toronto, Ontario M5S 1A4, Canada
c School for Environment and Sustainability, University of Michigan, Dana Building, 440 Church Street, Ann Arbor, Michigan 48109, United States
d Civil & Environmental Engineering, Massachusetts Institute of Technology, 77 Massachusetts Avenue, Cambridge, Massachusetts 02139, United States
e MIT Climate and Sustainability Consortium, Massachusetts Institute of Technology, 105 Broadway Street, Cambridge, Massachusetts 02142, United States
*Corresponding Author: lola.s.a.rousseau@ntnu.no
Sheet name	Description
Number_lanes	Generated using data from OpenStreetMap (described in the SI Section S2.1.). If empty cell, that means there was no road in this specific country with this type with information about number of lanes.
Material_intensities	Generated collecting road pavement thicknesses or material intensities (described in the SI Section S2.2.)
Paved_road_length	Generated when combining the GRIP dataset with CIA World Factbook/additional statistics (described in Section 2.2) - lengths in km
Figure 1	Detailled Figure 1
Figure 2	Data behind Figure 2 - lengths in km
Figure 4	Data behind Figure 4
Figure 5	Data behind Figure 5
Table 2	Multivariable regression analysis Table 2
Figure S4	Data behind Figure S4
Figure S5	Data behind Figure S5
GRIP region			GRIP road type			Material intensities (kg/m2)			Climate
North America	1		Highways	1		asphalt_int_low	Asphalt intensity lower estimate		DF	Dry-Freeze
Central and South America	2		Primary roads	2		asphalt_int_high	Asphalt intensity upper estimate		DN	Dry-Non freeze
Africa	3		Secondary roads	3		asphalt_int_median	Asphalt intensity median		WF	Wet-Freeze
Europe	4		Tertiary roads	4		granular_int_low	Granular intensity lower estimate		WN	Wet-Non freeze
Middle East and Central Asia	5		Local roads	5		granular_int_high	Granular intensity upper estimate		multiple	Multiple climate classes
South and East Asia	6					granular_int_median	Granular intensity median
Oceania	7					cement_int_low	Cement intensity lower estimate
						cement_int_high	Cement intensity upper estimate
						cement_int_median	Cement intensity median
						concrete_int_low	Concrete intensity lower estimate
						concrete_int_high	Concrete intensity upper estimate
						concrete_int_median	Concrete intensity median

## Sheet: Number_lanes
GRIP road type	Country Alpha-3 Code	GRIP region	Avg. number of lanes, weighted
Highway	CAF	3
Highway	AFG	6
Highway	ALB	4	3.8835
Highway	DZA	3	5.48252
Highway	AGO	3	5.34075
Highway	ATA	0
Highway	ARG	2	4.06955
Highway	ARM	4	4.77925
Highway	AUS	7	4.01682
Highway	AUT	4	3.9949
Highway	AZE	5	4.43839
Highway	PRT	4
Highway	BHS	1
Highway	BGD	6
Highway	BLR	5	3.93893
Highway	BEL	4	4.21114
Highway	BLZ	2
Highway	BEN	3
Highway	BTN	6
Highway	BOL	2
Highway	BIH	4	3.88179
Highway	BWA	3
Highway	BGR	4	3.95497
Highway	BFA	3
Highway	BDI	3
Highway	KHM	6
Highway	CMR	3
Highway	CAN	1	3.71718
Highway	ESP	4	4.19539
Highway	CPV	3
Highway	COD	3
Highway	TCD	3
Highway	CHL	2	3.96379
Highway	CHN	6	4.40991
Highway	COL	2
Highway	COG	3
Highway	IRL	4	3.75244
Highway	COK	7
Highway	HRV	4	3.90194
Highway	CUB	2	5.29228
Highway	CYP	4	3.61964
Highway	CZE	4	3.94035
Highway	DNK	4	3.7595
Highway	DJI	3
Highway	ECU	2	5.17226
Highway	EGY	3	6.5941
Highway	ERI	3
Highway	EST	4
Highway	ETH	3	6
Highway	FRO	4
Highway	FJI	7
Highway	FIN	4	3.63361
Highway	FRA	4	4.29475
Highway	GAB	3
Highway	ARE	5	5.6678
Highway	GEO	4	3.74328
Highway	DEU	4	4.24624
Highway	GHA	3	3.90778
Highway	GBR	4	5.19922
Highway	GRC	4	4.0546
Highway	GRL	1
Highway	GTM	2	3.98768
Highway	GIN	3
Highway	DOM	2	3.71976
Highway	HUN	4	3.83062
Highway	ISL	4
Highway	IND	6	5.73647
Highway	IDN	6	4.17271
Highway	IRN	5	5.27326
Highway	IRQ	5	5.61901
Highway	MYS	6	4.27618
Highway	IMN	4
Highway	ISR	5	4.38432
Highway	ITA	4	4.26742
Highway	CIV	3	3.98731
Highway	JAM	2	4.25484
Highway	JPN	6	3.22653
Highway	JOR	5	4.96406
Highway	KAZ	5	4.60418
Highway	KEN	3
Highway	KIR	7
Highway	SRB	4	3.92419
Highway	KGZ	5
Highway	LAO	6	4
Highway	LVA	4
Highway	LBN	5	4.76225
Highway	LSO	3
Highway	LBR	3
Highway	LBY	3	6
Highway	LIE	4
Highway	LTU	4	3.98735
Highway	LUX	4	3.46119
Highway	MKD	4	3.929
Highway	MDG	3
Highway	MWI	3
Highway	MDV	6
Highway	MLI	3	4
Highway	MLT	4
Highway	MHL	7
Highway	MRT	3
Highway	MUS	3
Highway	MEX	2	3.96071
Highway	MDA	5
Highway	MNG	6	4.62209
Highway	MNE	4
Highway	MAR	3	3.88085
Highway	MOZ	3
Highway	MMR	6	4.02672
Highway	NAM	3	4
Highway	NPL	6
Highway	NLD	4	4.05752
Highway	NCL	7	3.94149
Highway	NZL	7	3.89761
Highway	NIC	2
Highway	NER	3
Highway	NGA	3	4.2159
Highway	PRK	6	4.77489
Highway	NOR	4	3.95705
Highway	PAK	6	5.29732
Highway	PLW	7
Highway	PNG	6
Highway	PRY	2	3.50244
Highway	PER	2	4.36108
Highway	PHL	6	4.388
Highway	POL	4	3.99978
Highway	PRT	4	4.09668
Highway	ROU	4	3.79269
Highway	RUS	5	4.74256
Highway	RWA	3
Highway	SEN	3	3.95998
Highway	SRB	4	3.9218
Highway	SYC	3
Highway	SLE	3
Highway	SVK	4	3.98121
Highway	SVN	4	3.92589
Highway	SOM	3
Highway	ZAF	3	4.13619
Highway	BRA	2	4.04893
Highway	KOR	6	4.41625
Highway	SSD	3
Highway	ESP	4	3.82505
Highway	LKA	6	3.87397
Highway	SDN	3
Highway	SUR	2
Highway	SWZ	3	3.44447
Highway	SWE	4	3.81072
Highway	CHE	4	3.82198
Highway	SYR	5	4.06144
Highway	TWN	6	5.13044
Highway	TJK	5
Highway	TZA	3
Highway	THA	6	6.00582
Highway	TGO	3
Highway	TUN	3	4.11533
Highway	TUR	4	5.8238
Highway	TKM	5
Highway	UGA	3	3.70488
Highway	UKR	5	4.25242
Highway	URY	2
Highway	UZB	5
Highway	VUT	7
Highway	VEN	2	4.08273
Highway	VNM	6	4.62498
Highway	YEM	5
Highway	ZMB	3
Highway	ZWE	3
Highway	USA	1	4.2294
Primary	CAF	3	2
Primary	AFG	6	2.17579
Primary	ALB	4	2.64137
Primary	DZA	3	2.52654
Primary	AGO	3	2.4118
Primary	ATA	0	2
Primary	ARG	2	2.55222
Primary	ARM	4	2.98373
Primary	AUS	7	2.95652
Primary	AUT	4	2.43226
Primary	AZE	5	3.44856
Primary	PRT	4	2.34984
Primary	BHS	1	3.60213
Primary	BGD	6	2.82513
Primary	BLR	5	2.92064
Primary	BEL	4	3.1022
Primary	BLZ	2	2.0823
Primary	BEN	3	2.27255
Primary	BTN	6	2.28771
Primary	BOL	2	2.34408
Primary	BIH	4	2.07403
Primary	BWA	3	2.12215
Primary	BGR	4	2.80226
Primary	BFA	3	2.10767
Primary	BDI	3	2.00401
Primary	KHM	6	2.59134
Primary	CMR	3	2.24699
Primary	CAN	1	2.39729
Primary	ESP	4	2.453
Primary	CPV	3	3.62461
Primary	COD	3	2.27341
Primary	TCD	3	2.03431
Primary	CHL	2	2.53042
Primary	CHN	6	4.41002
Primary	COL	2	3.09211
Primary	COG	3	2.02914
Primary	IRL	4	2.48275
Primary	COK	7	2.06073
Primary	HRV	4	2.18414
Primary	CUB	2	2.62352
Primary	CYP	4	3.21695
Primary	CZE	4	2.83758
Primary	DNK	4	2.28103
Primary	DJI	3	1.64645
Primary	ECU	2	2.95563
Primary	EGY	3	4.14501
Primary	ERI	3	2
Primary	EST	4	2.63109
Primary	ETH	3	2.72398
Primary	FRO	4	1.84088
Primary	FJI	7	2.21761
Primary	FIN	4	2.26623
Primary	FRA	4	2.89256
Primary	GAB	3	2.3289
Primary	ARE	5	4.36219
Primary	GEO	4	2.43167
Primary	DEU	4	2.62145
Primary	GHA	3	2.42877
Primary	GBR	4	2.80248
Primary	GRC	4	2.54757
Primary	GRL	1
Primary	GTM	2	2.77061
Primary	GIN	3	2.09211
Primary	DOM	2	2.54453
Primary	HUN	4	2.96114
Primary	ISL	4	2.09875
Primary	IND	6	2.87621
Primary	IDN	6	3.09501
Primary	IRN	5	3.99298
Primary	IRQ	5	3.63642
Primary	MYS	6	3.40448
Primary	IMN	4	2.06212
Primary	ISR	5	3.26293
Primary	ITA	4	2.54028
Primary	CIV	3	2.25524
Primary	JAM	2	2.52969
Primary	JPN	6	2.46777
Primary	JOR	5	3.73144
Primary	KAZ	5	3.07759
Primary	KEN	3	2.6161
Primary	KIR	7
Primary	SRB	4	3.06417
Primary	KGZ	5	2.47086
Primary	LAO	6	2.98355
Primary	LVA	4	2.26045
Primary	LBN	5	2.82999
Primary	LSO	3	2.07952
Primary	LBR	3	1.93416
Primary	LBY	3	2.87798
Primary	LIE	4	2.38629
Primary	LTU	4	2.88067
Primary	LUX	4	2.22428
Primary	MKD	4	2.82763
Primary	MDG	3	2.67859
Primary	MWI	3	1.96684
Primary	MDV	6	4
Primary	MLI	3	2.16346
Primary	MLT	4	3.1603
Primary	MHL	7	2
Primary	MRT	3	2.05655
Primary	MUS	3	3.29564
Primary	MEX	2	3.69424
Primary	MDA	5	2.33103
Primary	MNG	6	2.21593
Primary	MNE	4	2.24528
Primary	MAR	3	2.57699
Primary	MOZ	3	2.17229
Primary	MMR	6	3.49787
Primary	NAM	3	2.13956
Primary	NPL	6	2.42057
Primary	NLD	4	3.00712
Primary	NCL	7	3.12385
Primary	NZL	7	2.27928
Primary	NIC	2	2.28641
Primary	NER	3	2.38198
Primary	NGA	3	2.72361
Primary	PRK	6	2.51696
Primary	NOR	4	2.45409
Primary	PAK	6	3.49202
Primary	PLW	7
Primary	PNG	6	2.20892
Primary	PRY	2	2.24395
Primary	PER	2	2.46495
Primary	PHL	6	2.78421
Primary	POL	4	3.00069
Primary	PRT	4	2.4411
Primary	ROU	4	2.33128
Primary	RUS	5	2.79237
Primary	RWA	3	2.36456
Primary	SEN	3	2.09693
Primary	SRB	4	2.31151
Primary	SYC	3	3.89852
Primary	SLE	3	2.40467
Primary	SVK	4	2.66728
Primary	SVN	4	2.8009
Primary	SOM	3	1.90841
Primary	ZAF	3	2.94246
Primary	BRA	2	2.50089
Primary	KOR	6	4.38852
Primary	SSD	3	2.08248
Primary	ESP	4	2.44317
Primary	LKA	6	2.56291
Primary	SDN	3	2.42568
Primary	SUR	2	2.20874
Primary	SWZ	3	2.44705
Primary	SWE	4	2.67135
Primary	CHE	4	2.36236
Primary	SYR	5	3.73064
Primary	TWN	6	3.92894
Primary	TJK	5	1.97105
Primary	TZA	3	2.17798
Primary	THA	6	4.26811
Primary	TGO	3	3.29426
Primary	TUN	3	2.58083
Primary	TUR	4	3.99662
Primary	TKM	5	4.14868
Primary	UGA	3	2.14226
Primary	UKR	5	3.08354
Primary	URY	2	2.5201
Primary	UZB	5	4.21144
Primary	VUT	7	1.99725
Primary	VEN	2	2.58897
Primary	VNM	6	3.94478
Primary	YEM	5	2.41654
Primary	ZMB	3	3.485
Primary	ZWE	3	2.1632
Primary	USA	1	3.1022
Secondary	CAF	3	2
Secondary	AFG	6	2.00745
Secondary	ALB	4	1.94741
Secondary	DZA	3	2.13138
Secondary	AGO	3	2.54544
Secondary	ATA	0
Secondary	ARG	2	2.38514
Secondary	ARM	4	2.90499
Secondary	AUS	7	2.25212
Secondary	AUT	4	2.11547
Secondary	AZE	5	2.40202
Secondary	PRT	4	1.98873
Secondary	BHS	1	2.22039
Secondary	BGD	6	2.35544
Secondary	BLR	5	2.59956
Secondary	BEL	4	2.27585
Secondary	BLZ	2	2.08602
Secondary	BEN	3	2.11846
Secondary	BTN	6	2.14653
Secondary	BOL	2	2.50343
Secondary	BIH	4	2.12613
Secondary	BWA	3	2.08853
Secondary	BGR	4	2.55229
Secondary	BFA	3	2.06122
Secondary	BDI	3	1.48228
Secondary	KHM	6	2.43053
Secondary	CMR	3	2.84438
Secondary	CAN	1	2.24484
Secondary	ESP	4	2.31195
Secondary	CPV	3	2.03363
Secondary	COD	3	2.12411
Secondary	TCD	3	1.18217
Secondary	CHL	2	2.45749
Secondary	CHN	6	4.39723
Secondary	COL	2	2.70136
Secondary	COG	3	2.55821
Secondary	IRL	4	2.11221
Secondary	COK	7	1.93527
Secondary	HRV	4	2.20403
Secondary	CUB	2	2.24726
Secondary	CYP	4	2.30265
Secondary	CZE	4	2.43784
Secondary	DNK	4	2.2037
Secondary	DJI	3	2.10887
Secondary	ECU	2	2.71821
Secondary	EGY	3	3.15235
Secondary	ERI	3	2
Secondary	EST	4	2.12842
Secondary	ETH	3	2.13929
Secondary	FRO	4	1.5564
Secondary	FJI	7	2.69332
Secondary	FIN	4	2.17503
Secondary	FRA	4	2.16254
Secondary	GAB	3	3
Secondary	ARE	5	3.74755
Secondary	GEO	4	2.24212
Secondary	DEU	4	2.21526
Secondary	GHA	3	2.12818
Secondary	GBR	4	1.99908
Secondary	GRC	4	2.14494
Secondary	GRL	1	2
Secondary	GTM	2	2.26455
Secondary	GIN	3	1.359
Secondary	DOM	2	2.64304
Secondary	HUN	4	2.27445
Secondary	ISL	4	2.03169
Secondary	IND	6	2.22096
Secondary	IDN	6	2.59778
Secondary	IRN	5	3.14799
Secondary	IRQ	5	3.00029
Secondary	MYS	6	2.93679
Secondary	IMN	4	1.01277
Secondary	ISR	5	3.45631
Secondary	ITA	4	2.13429
Secondary	CIV	3	2.16539
Secondary	JAM	2	2.09594
Secondary	JPN	6	2.11041
Secondary	JOR	5	3.31641
Secondary	KAZ	5	2.67247
Secondary	KEN	3	2.21902
Secondary	KIR	7
Secondary	SRB	4	2.58359
Secondary	KGZ	5	2.32395
Secondary	LAO	6	2.4363
Secondary	LVA	4	2.17981
Secondary	LBN	5	2.40732
Secondary	LSO	3	1.78904
Secondary	LBR	3	1
Secondary	LBY	3	2.13749
Secondary	LIE	4	2.09739
Secondary	LTU	4	2.2634
Secondary	LUX	4	2.02527
Secondary	MKD	4	2.27023
Secondary	MDG	3	2.286
Secondary	MWI	3	3.42702
Secondary	MDV	6	4
Secondary	MLI	3	1.43876
Secondary	MLT	4	2.14828
Secondary	MHL	7	2
Secondary	MRT	3	2.00001
Secondary	MUS	3	2.20515
Secondary	MEX	2	3.18883
Secondary	MDA	5	2.02167
Secondary	MNG	6	2.88379
Secondary	MNE	4	1.77882
Secondary	MAR	3	2.23038
Secondary	MOZ	3	2.29527
Secondary	MMR	6	2.73799
Secondary	NAM	3	2.07831
Secondary	NPL	6	1.98853
Secondary	NLD	4	2.79883
Secondary	NCL	7	3.20752
Secondary	NZL	7	2.34551
Secondary	NIC	2	2.05303
Secondary	NER	3	2.19056
Secondary	NGA	3	3.0408
Secondary	PRK	6	2.63538
Secondary	NOR	4	1.92685
Secondary	PAK	6	2.70091
Secondary	PLW	7	2.33243
Secondary	PNG	6	1.90105
Secondary	PRY	2	2.17327
Secondary	PER	2	3.34613
Secondary	PHL	6	2.30213
Secondary	POL	4	2.35492
Secondary	PRT	4	2.17286
Secondary	ROU	4	2.0666
Secondary	RUS	5	2.48044
Secondary	RWA	3	1.21207
Secondary	SEN	3	2.06655
Secondary	SRB	4	2.33931
Secondary	SYC	3	2.33775
Secondary	SLE	3	1.70815
Secondary	SVK	4	2.54735
Secondary	SVN	4	2.03621
Secondary	SOM	3	2.35348
Secondary	ZAF	3	2.77936
Secondary	BRA	2	2.23624
Secondary	KOR	6	3.66365
Secondary	SSD	3	1.08387
Secondary	ESP	4	2.30912
Secondary	LKA	6	2.03323
Secondary	SDN	3	2.50407
Secondary	SUR	2	2.55541
Secondary	SWZ	3	2.69579
Secondary	SWE	4	2.27354
Secondary	CHE	4	2.27967
Secondary	SYR	5	2.43132
Secondary	TWN	6	3.40944
Secondary	TJK	5	2.12362
Secondary	TZA	3	2.11262
Secondary	THA	6	2.62068
Secondary	TGO	3	2.47269
Secondary	TUN	3	2.19984
Secondary	TUR	4	2.89518
Secondary	TKM	5	3.44926
Secondary	UGA	3	1.94334
Secondary	UKR	5	2.37815
Secondary	URY	2	2.20285
Secondary	UZB	5	3.37865
Secondary	VUT	7
Secondary	VEN	2	2.5345
Secondary	VNM	6	3.1689
Secondary	YEM	5	2.08888
Secondary	ZMB	3	2.13809
Secondary	ZWE	3	2.66995
Secondary	USA	1	2.6868
Tertiary	CAF	3	1.98987
Tertiary	AFG	6	1.92209
Tertiary	ALB	4	1.70451
Tertiary	DZA	3	1.93442
Tertiary	AGO	3	2.16669
Tertiary	ATA	0	2
Tertiary	ARG	2	1.94648
Tertiary	ARM	4	2.36447
Tertiary	AUS	7	1.73025
Tertiary	AUT	4	1.8564
Tertiary	AZE	5	1.9372
Tertiary	PRT	4	1.74896
Tertiary	BHS	1	2.00876
Tertiary	BGD	6	1.80824
Tertiary	BLR	5	2.0085
Tertiary	BEL	4	1.8385
Tertiary	BLZ	2	1.95213
Tertiary	BEN	3	1.95499
Tertiary	BTN	6	1.23602
Tertiary	BOL	2	1.58929
Tertiary	BIH	4	1.89637
Tertiary	BWA	3	1.97699
Tertiary	BGR	4	2.00987
Tertiary	BFA	3	2.00285
Tertiary	BDI	3	1.04306
Tertiary	KHM	6	1.84573
Tertiary	CMR	3	1.52208
Tertiary	CAN	1	2.00536
Tertiary	ESP	4	1.80955
Tertiary	CPV	3	1.99176
Tertiary	COD	3	1.50392
Tertiary	TCD	3	1.09143
Tertiary	CHL	2	1.67821
Tertiary	CHN	6	2.33924
Tertiary	COL	2	1.87753
Tertiary	COG	3	1.72889
Tertiary	IRL	4	1.82419
Tertiary	COK	7	1.82413
Tertiary	HRV	4	1.8747
Tertiary	CUB	2	2.10075
Tertiary	CYP	4	1.91972
Tertiary	CZE	4	1.95546
Tertiary	DNK	4	1.9624
Tertiary	DJI	3	1.61502
Tertiary	ECU	2	1.93916
Tertiary	EGY	3	1.99661
Tertiary	ERI	3	1.5401
Tertiary	EST	4	1.9846
Tertiary	ETH	3	1.84806
Tertiary	FRO	4	1.98825
Tertiary	FJI	7	1.9546
Tertiary	FIN	4	1.95701
Tertiary	FRA	4	1.84061
Tertiary	GAB	3	2.07884
Tertiary	ARE	5	2.03203
Tertiary	GEO	4	1.89543
Tertiary	DEU	4	1.94846
Tertiary	GHA	3	1.95894
Tertiary	GBR	4	1.74824
Tertiary	GRC	4	1.84663
Tertiary	GRL	1	2
Tertiary	GTM	2	1.90581
Tertiary	GIN	3	1.65191
Tertiary	DOM	2	1.80332
Tertiary	HUN	4	2.00212
Tertiary	ISL	4	1.76729
Tertiary	IND	6	1.82071
Tertiary	IDN	6	1.79377
Tertiary	IRN	5	1.9591
Tertiary	IRQ	5	1.92701
Tertiary	MYS	6	2.0435
Tertiary	IMN	4	2
Tertiary	ISR	5	2.06411
Tertiary	ITA	4	1.907
Tertiary	CIV	3	2.00863
Tertiary	JAM	2	1.92951
Tertiary	JPN	6	2.07094
Tertiary	JOR	5	1.8561
Tertiary	KAZ	5	2.02146
Tertiary	KEN	3	1.7798
Tertiary	KIR	7
Tertiary	SRB	4	1.99779
Tertiary	KGZ	5	1.92996
Tertiary	LAO	6	1.99942
Tertiary	LVA	4	1.96133
Tertiary	LBN	5	1.80562
Tertiary	LSO	3	2.03863
Tertiary	LBR	3	1.82994
Tertiary	LBY	3	1.35225
Tertiary	LIE	4	1.91492
Tertiary	LTU	4	2.08508
Tertiary	LUX	4	1.98393
Tertiary	MKD	4	1.97266
Tertiary	MDG	3	1.86022
Tertiary	MWI	3	1.79984
Tertiary	MDV	6	3.14848
Tertiary	MLI	3	1.90735
Tertiary	MLT	4	1.6488
Tertiary	MHL	7	2
Tertiary	MRT	3	1.99938
Tertiary	MUS	3	1.96201
Tertiary	MEX	2	1.98891
Tertiary	MDA	5	1.85474
Tertiary	MNG	6	1.66292
Tertiary	MNE	4	1.81573
Tertiary	MAR	3	1.9951
Tertiary	MOZ	3	1.57947
Tertiary	MMR	6	2.23957
Tertiary	NAM	3	1.77061
Tertiary	NPL	6	1.41864
Tertiary	NLD	4	1.49402
Tertiary	NCL	7	1.8967
Tertiary	NZL	7	1.92761
Tertiary	NIC	2	1.73358
Tertiary	NER	3	2.0042
Tertiary	NGA	3	1.8601
Tertiary	PRK	6	2.05476
Tertiary	NOR	4	1.65684
Tertiary	PAK	6	1.9175
Tertiary	PLW	7
Tertiary	PNG	6	1.89537
Tertiary	PRY	2	1.93982
Tertiary	PER	2	1.84003
Tertiary	PHL	6	2.03961
Tertiary	POL	4	1.97482
Tertiary	PRT	4	1.79595
Tertiary	ROU	4	1.94367
Tertiary	RUS	5	2.0202
Tertiary	RWA	3	1.89269
Tertiary	SEN	3	1.9902
Tertiary	SRB	4	2.01832
Tertiary	SYC	3	1
Tertiary	SLE	3	1.97834
Tertiary	SVK	4	2.04514
Tertiary	SVN	4	1.7205
Tertiary	SOM	3	1.93412
Tertiary	ZAF	3	1.99416
Tertiary	BRA	2	1.97594
Tertiary	KOR	6	2.25876
Tertiary	SSD	3	2
Tertiary	ESP	4	1.89387
Tertiary	LKA	6	1.62532
Tertiary	SDN	3	1.86195
Tertiary	SUR	2	1.9909
Tertiary	SWZ	3	2
Tertiary	SWE	4	1.58813
Tertiary	CHE	4	1.9042
Tertiary	SYR	5	1.95875
Tertiary	TWN	6	2.19204
Tertiary	TJK	5	1.8442
Tertiary	TZA	3	1.62816
Tertiary	THA	6	2.0218
Tertiary	TGO	3	1.79037
Tertiary	TUN	3	1.99204
Tertiary	TUR	4	1.95167
Tertiary	TKM	5	2.39407
Tertiary	UGA	3	1.82451
Tertiary	UKR	5	1.90439
Tertiary	URY	2	2.02061
Tertiary	UZB	5	2.26665
Tertiary	VUT	7	1.34305
Tertiary	VEN	2	1.94441
Tertiary	VNM	6	2.00176
Tertiary	YEM	5	1.7844
Tertiary	ZMB	3	1.42132
Tertiary	ZWE	3	1.71599
Tertiary	USA	1	2.05148
Local	CAF	3	1.10032
Local	AFG	6	1.92265
Local	ALB	4	1.24563
Local	DZA	3	1.90438
Local	AGO	3	1.90952
Local	ATA	0	1.85375
Local	ARG	2	1.89452
Local	ARM	4	1.97116
Local	AUS	7	1.80558
Local	AUT	4	1.27911
Local	AZE	5	1.33012
Local	PRT	4	1.14978
Local	BHS	1	1.90501
Local	BGD	6	1.54443
Local	BLR	5	1.9268
Local	BEL	4	1.57982
Local	BLZ	2	1.97936
Local	BEN	3	1.68089
Local	BTN	6	1.31052
Local	BOL	2	1.95491
Local	BIH	4	1.55777
Local	BWA	3	1.92124
Local	BGR	4	1.96806
Local	BFA	3	1.92851
Local	BDI	3	1.52194
Local	KHM	6	1.83893
Local	CMR	3	1.59317
Local	CAN	1	1.90777
Local	ESP	4	1.51652
Local	CPV	3	1.72075
Local	COD	3	1.70826
Local	TCD	3	1.32469
Local	CHL	2	1.63053
Local	CHN	6	2.11208
Local	COL	2	1.82294
Local	COG	3	1.18124
Local	IRL	4	1.91381
Local	COK	7	1.52379
Local	HRV	4	1.63818
Local	CUB	2	1.93838
Local	CYP	4	1.94619
Local	CZE	4	1.46321
Local	DNK	4	1.84356
Local	DJI	3	1.14244
Local	ECU	2	1.88611
Local	EGY	3	1.85012
Local	ERI	3	1.13922
Local	EST	4	1.77672
Local	ETH	3	1.72096
Local	FRO	4	1.26849
Local	FJI	7	1.40135
Local	FIN	4	1.74697
Local	FRA	4	1.6916
Local	GAB	3	1.8556
Local	ARE	5	1.88747
Local	GEO	4	1.90039
Local	DEU	4	1.57717
Local	GHA	3	1.42465
Local	GBR	4	1.84805
Local	GRC	4	1.69223
Local	GRL	1	1.01312
Local	GTM	2	1.91532
Local	GIN	3	1.36436
Local	DOM	2	1.79293
Local	HUN	4	1.55562
Local	ISL	4	1.75003
Local	IND	6	1.64688
Local	IDN	6	1.26509
Local	IRN	5	1.87323
Local	IRQ	5	2.02212
Local	MYS	6	1.67459
Local	IMN	4	1.5407
Local	ISR	5	1.99125
Local	ITA	4	1.53157
Local	CIV	3	1.98763
Local	JAM	2	1.7713
Local	JPN	6	1.35449
Local	JOR	5	1.70237
Local	KAZ	5	1.79616
Local	KEN	3	1.52726
Local	KIR	7	1.57895
Local	SRB	4	1.61553
Local	KGZ	5	1.81633
Local	LAO	6	1.93152
Local	LVA	4	1.70389
Local	LBN	5	1.43283
Local	LSO	3	1.82027
Local	LBR	3	1.01084
Local	LBY	3	1.60188
Local	LIE	4	1.90613
Local	LTU	4	1.92498
Local	LUX	4	1.90336
Local	MKD	4	1.66386
Local	MDG	3	1.70415
Local	MWI	3	1.77488
Local	MDV	6	2.82246
Local	MLI	3	1.84953
Local	MLT	4	1.10498
Local	MHL	7	2
Local	MRT	3	1.98349
Local	MUS	3	1.83008
Local	MEX	2	1.8819
Local	MDA	5	1.52475
Local	MNG	6	1.62182
Local	MNE	4	1.39673
Local	MAR	3	1.91417
Local	MOZ	3	1.78474
Local	MMR	6	1.64761
Local	NAM	3	1.74181
Local	NPL	6	1.6423
Local	NLD	4	1.18436
Local	NCL	7	1.52097
Local	NZL	7	1.90151
Local	NIC	2	1.42805
Local	NER	3	1.91287
Local	NGA	3	1.4819
Local	PRK	6	2.06805
Local	NOR	4	1.37821
Local	PAK	6	1.76644
Local	PLW	7
Local	PNG	6	1.8146
Local	PRY	2	1.91805
Local	PER	2	1.88049
Local	PHL	6	1.80883
Local	POL	4	1.69216
Local	PRT	4	1.51375
Local	ROU	4	1.69385
Local	RUS	5	1.67909
Local	RWA	3	1.67678
Local	SEN	3	1.74831
Local	SRB	4	1.64451
Local	SYC	3	1.09369
Local	SLE	3	1.50417
Local	SVK	4	1.7138
Local	SVN	4	1.45351
Local	SOM	3	1.33404
Local	ZAF	3	1.93584
Local	BRA	2	1.87586
Local	KOR	6	1.72905
Local	SSD	3	1.34479
Local	ESP	4	1.57761
Local	LKA	6	1.22674
Local	SDN	3	2.10885
Local	SUR	2	1.98274
Local	SWZ	3	1.16554
Local	SWE	4	1.64472
Local	CHE	4	1.34208
Local	SYR	5	1.90141
Local	TWN	6	2.00057
Local	TJK	5	1.72812
Local	TZA	3	1.83492
Local	THA	6	1.76352
Local	TGO	3	1.71715
Local	TUN	3	1.76256
Local	TUR	4	1.69286
Local	TKM	5	2.32568
Local	UGA	3	1.53985
Local	UKR	5	1.28544
Local	URY	2	1.48862
Local	UZB	5	1.81529
Local	VUT	7	1
Local	VEN	2	1.9455
Local	VNM	6	1.77957
Local	YEM	5	1.73999
Local	ZMB	3	1.73075
Local	ZWE	3	1.77248
Local	USA	1	1.91047

## Sheet: Material_intensities
GRIP region	Country Alpha-3 Code	GRIP road type	Climate class	asphalt_int_low	asphalt_int_high	asphalt_int_median	granular_int_low	granular_int_high	granular_int_median	cement_int_low	cement_int_high	cement_int_median	concrete_int_low	concrete_int_high	concrete_int_median
1	USA	1	DF	558.203	612.274	572.516	1710.29	2085.57	1710.29	0	0	0	167.091	185.657	175.26
1	USA	2	DF	458.912	525.268	483.718	1185.13	1393.43	1197.35	0	0	0	33.8433	35.4549	35.052
1	USA	3	DF	311.671	357.949	325.838	772.812	783.613	783.613	0	0	0	13.0407	13.8363	13.1445
1	USA	4	DF	325.838	335.729	325.838	641.987	924.088	783.613	0	0	0	13.1445	13.1445	13.1445
1	USA	5	DF	279.481	335.915	335.915	778.154	778.154	778.154	0	0	0	0	0	0
1	USA	1	DN	538.267	590.407	552.069	1533.45	1854.86	1533.45	0	0	0	183.8	204.222	192.786
1	USA	2	DN	382.426	437.723	403.098	965.064	1134.1	974.165	0	0	0	38.3558	40.1822	39.7256
1	USA	3	DN	311.671	357.949	325.838	753.04	760.138	760.138	0	0	0	13.0407	13.8363	13.1445
1	USA	4	DN	325.838	335.729	325.838	622.934	896.584	760.138	0	0	0	13.1445	13.1445	13.1445
1	USA	5	DN	279.481	335.915	335.915	764.134	764.134	764.134	0	0	0	0	0	0
1	USA	1	WF	518.331	568.54	531.622	1575.21	1902.3	1575.21	0	0	0	183.8	204.222	192.786
1	USA	2	WF	382.426	437.723	403.098	1032.76	1212.73	1041.14	0	0	0	36.0995	37.8186	37.3888
1	USA	3	WF	311.671	357.949	325.838	810.583	817.527	817.527	0	0	0	13.0407	13.8363	13.1445
1	USA	4	WF	325.838	335.729	325.838	670.002	964.311	817.527	0	0	0	13.1445	13.1445	13.1445
1	USA	5	WF	279.481	335.915	335.915	823.722	823.722	823.722	0	0	0	0	0	0
1	USA	1	WN	498.396	546.673	511.175	1410.71	1686.65	1410.71	0	0	0	150.382	167.091	157.734
1	USA	2	WN	305.941	350.178	322.478	821.69	965.189	828.812	0	0	0	40.612	42.5459	42.0624
1	USA	3	WN	311.671	357.949	325.838	800.954	806.201	806.201	0	0	0	13.0407	13.8363	13.1445
1	USA	4	WN	325.838	335.729	325.838	660.805	951.037	806.201	0	0	0	13.1445	13.1445	13.1445
1	USA	5	WN	279.481	335.915	335.915	816.712	816.712	816.712	0	0	0	0	0	0
1	CAN	1	multiple	327.683	359.425	336.085	746.49	894.36	746.49	0	0	0	167.411	186.012	175.596
1	CAN	2	multiple	287.851	329.473	303.41	828.983	991.953	862.95	0	0	0	156.25	163.691	161.831
1	CAN	3	multiple	256.732	294.853	268.402	746.49	804.72	804.72	0	0	0	140.253	148.81	141.369
1	CAN	4	multiple	217.833	224.446	217.833	654.537	943.599	802.95	0	0	0	126.488	126.488	126.488
1	CAN	5	multiple	239.2	287.5	287.5	720	720	720	0	0	0	0	0	0
1	generic	1	DF	576.816	632.69	591.606	1363.59	1611.53	1363.59	0	0	0	53.7235	59.6928	56.35
1	generic	2	DF	415.943	476.086	438.426	1048.21	1233.85	1061.1	0	0	0	45.3021	47.4593	46.92
1	generic	3	DF	315.365	362.191	329.699	827.173	854.175	854.175	0	0	0	43.412	46.0605	43.7575
1	generic	4	DF	296.062	305.049	296.062	681.644	981.587	833.175	0	0	0	41.4575	41.4575	41.4575
1	generic	5	DF	259.341	311.707	311.707	749.077	749.077	749.077	0	0	0	0	0	0
1	generic	1	DN	564	618.632	578.461	1300.59	1533.89	1300.59	0	0	0	56.5084	62.7871	59.271
1	generic	2	DN	378.531	433.265	398.993	938.328	1104.1	949.266	0	0	0	48.1223	50.4139	49.841
1	generic	3	DN	315.365	362.191	329.699	810.577	831.407	831.407	0	0	0	43.412	46.0605	43.7575
1	generic	4	DN	296.062	305.049	296.062	663.303	955.049	810.407	0	0	0	41.4575	41.4575	41.4575
1	generic	5	DN	259.341	311.707	311.707	742.067	742.067	742.067	0	0	0	0	0	0
1	generic	1	WF	551.184	604.575	565.317	1330.31	1568.4	1330.31	0	0	0	56.5084	62.7871	59.271
1	generic	2	WF	378.531	433.265	398.993	970.92	1141.89	981.407	0	0	0	46.7122	48.9366	48.3805
1	generic	3	WF	315.365	362.191	329.699	836.963	857.536	857.536	0	0	0	43.412	46.0605	43.7575
1	generic	4	WF	296.062	305.049	296.062	684.742	985.895	836.536	0	0	0	41.4575	41.4575	41.4575
1	generic	5	WF	259.341	311.707	311.707	771.861	771.861	771.861	0	0	0	0	0	0
1	generic	1	WN	538.368	590.518	552.173	1273.94	1498.61	1273.94	0	0	0	50.9387	56.5985	53.429
1	generic	2	WN	341.12	390.444	359.559	866.779	1019.64	876.48	0	0	0	49.5325	51.8912	51.3015
1	generic	3	WN	315.365	362.191	329.699	829.093	846.837	846.837	0	0	0	43.412	46.0605	43.7575
1	generic	4	WN	296.062	305.049	296.062	676.12	973.422	825.837	0	0	0	41.4575	41.4575	41.4575
1	generic	5	WN	259.341	311.707	311.707	768.356	768.356	768.356	0	0	0	0	0	0
2	CHL	1	multiple	397.44	397.44	397.44	963.84	1516.8	1171.2	0	0	0	23	23.552	23
2	CHL	2	multiple	353.28	353.28	353.28	963.84	1516.8	1171.2	0	0	0	20.24	20.24	20.24
2	CHL	3	multiple	295.872	309.12	309.12	917.76	1470.72	1056	0	0	0	16.56	16.56	16.56
2	CHL	4	multiple	220.8	220.8	220.8	751.68	1028.16	820.8	0	0	0	13.8	14.352	13.8
2	CHL	5	multiple	92	92	92	738	1146	840	0	0	0	0	0	0
2	MEX	1	DN	451.536	556.416	518.88	1251.94	1400.6	1354.86	12.4634	13.9088	13.464	38.18	39.1	38.64
2	MEX	2	DN	388.608	529.92	463.68	1214.21	1400.6	1354.86	12.0965	13.9088	13.464	34.96	36.8	35.88
2	MEX	3	DN	388.608	485.76	430.56	1094.14	1286.25	1263.38	10.9291	12.7969	12.5746	31.28	33.12	32.2
2	MEX	4	DN	304.704	443.808	375.36	991.219	1264.52	1137.59	9.92846	12.5857	11.3516	28.98	29.9	29.44
2	MEX	5	DN	311.65	414	356.5	957.706	1123.28	1048.23	9.31143	10.9212	10.1916	0	0	0
2	MEX	1	WN	370.944	495.696	441.6	1125.01	1322.84	1274.81	11.2293	13.1527	12.6858	34.086	34.914	34.5
2	MEX	2	WN	333.408	429.456	386.4	1103.29	1400.6	1309.12	11.018	13.9088	13.0193	31.326	32.154	31.74
2	MEX	3	WN	295.872	385.296	353.28	971.779	1227.93	1137.59	9.73945	12.2299	11.3516	27.6	27.6	27.6
2	MEX	4	WN	220.8	322.368	264.96	891.732	1169.61	1046.11	8.96119	11.6629	10.4621	24.012	25.668	24.84
2	MEX	5	WN	212.75	279.45	253	899.338	1029.18	952.941	8.74394	10.0063	9.26511	0	0	0
2	MEX	1	DF	451.536	556.416	518.88	1251.94	1400.6	1354.86	12.4634	13.9088	13.464	38.18	39.1	38.64
2	MEX	2	DF	388.608	529.92	463.68	1214.21	1400.6	1354.86	12.0965	13.9088	13.464	34.96	36.8	35.88
2	MEX	3	DF	388.608	485.76	430.56	1094.14	1286.25	1263.38	10.9291	12.7969	12.5746	31.28	33.12	32.2
2	MEX	4	DF	304.704	443.808	375.36	991.219	1264.52	1137.59	9.92846	12.5857	11.3516	28.98	29.9	29.44
2	MEX	5	DF	311.65	414	356.5	957.706	1123.28	1048.23	9.31143	10.9212	10.1916	0	0	0
2	generic	1	DN	424.488	476.928	458.16	1107.89	1458.7	1263.03	6.2317	6.95438	6.73201	30.59	31.326	30.82
2	generic	2	DN	370.944	441.6	408.48	1089.02	1458.7	1263.03	6.04825	6.95438	6.73201	27.6	28.52	28.06
2	generic	3	DN	342.24	397.44	369.84	1005.95	1378.48	1159.69	5.46455	6.39847	6.28729	23.92	24.84	24.38
2	generic	4	DN	262.752	332.304	298.08	871.45	1146.34	979.196	4.96423	6.29285	5.67579	21.39	22.126	21.62
2	generic	5	DN	201.825	253	224.25	847.853	1134.64	944.117	4.65572	5.46062	5.09581	0	0	0
2	generic	1	WN	384.192	446.568	419.52	1044.43	1419.82	1223.01	5.61464	6.57636	6.34288	28.543	29.233	28.75
2	generic	2	WN	343.344	391.368	369.84	1033.56	1458.7	1240.16	5.50902	6.95438	6.50965	25.783	26.197	25.99
2	generic	3	WN	295.872	347.208	331.2	944.77	1349.32	1096.8	4.86973	6.11496	5.67579	22.08	22.08	22.08
2	generic	4	WN	220.8	271.584	242.88	821.706	1098.88	933.454	4.48059	5.83145	5.23107	18.906	20.01	19.32
2	generic	5	WN	152.375	185.725	172.5	818.669	1087.59	896.47	4.37197	5.00316	4.63255	0	0	0
2	generic	1	DF	424.488	476.928	458.16	1107.89	1458.7	1263.03	6.2317	6.95438	6.73201	30.59	31.326	30.82
2	generic	2	DF	370.944	441.6	408.48	1089.02	1458.7	1263.03	6.04825	6.95438	6.73201	27.6	28.52	28.06
2	generic	3	DF	342.24	397.44	369.84	1005.95	1378.48	1159.69	5.46455	6.39847	6.28729	23.92	24.84	24.38
2	generic	4	DF	262.752	332.304	298.08	871.45	1146.34	979.196	4.96423	6.29285	5.67579	21.39	22.126	21.62
2	generic	5	DF	201.825	253	224.25	847.853	1134.64	944.117	4.65572	5.46062	5.09581	0	0	0
2	generic	1	WF	424.488	476.928	458.16	1107.89	1458.7	1263.03	6.2317	6.95438	6.73201	30.59	31.326	30.82
2	generic	2	WF	370.944	441.6	408.48	1089.02	1458.7	1263.03	6.04825	6.95438	6.73201	27.6	28.52	28.06
2	generic	3	WF	342.24	397.44	369.84	1005.95	1378.48	1159.69	5.46455	6.39847	6.28729	23.92	24.84	24.38
2	generic	4	WF	262.752	332.304	298.08	871.45	1146.34	979.196	4.96423	6.29285	5.67579	21.39	22.126	21.62
2	generic	5	WF	201.825	253	224.25	847.853	1134.64	944.117	4.65572	5.46062	5.09581	0	0	0
3	ZAF	1	DN	92	105.8	92	807.582	950.096	950.096	11.0489	12.9987	12.9987	0	0	0
3	ZAF	2	DN	92	105.8	92	807.582	950.096	950.096	11.0489	12.9987	12.9987	0	0	0
3	ZAF	3	DN	45.77	69	57.385	712.572	831.334	771.953	9.74905	11.3739	10.5615	0	0	0
3	ZAF	4	DN	45.77	45.77	45.77	593.81	653.191	623.501	8.12421	8.93663	8.53042	0	0	0
3	ZAF	5	DN	45.77	45.77	45.77	534.429	617.563	593.81	7.31179	8.44918	8.12421	0	0	0
3	ZAF	1	WN	85.1	98.9	92	997.601	1140.12	1068.86	13.6487	15.5985	14.6236	0	0	0
3	ZAF	2	WN	85.1	98.9	92	997.601	1140.12	1068.86	13.6487	15.5985	14.6236	0	0	0
3	ZAF	3	WN	45.77	59.708	45.77	831.334	831.334	831.334	11.3739	11.3739	11.3739	0	0	0
3	ZAF	4	WN	45.77	45.77	45.77	620.532	712.572	682.882	8.4898	9.74905	9.34284	0	0	0
3	ZAF	5	WN	45.77	45.77	45.77	534.429	653.191	593.81	7.31179	8.93663	8.12421	0	0	0
3	ZAF	1	DF	92	105.8	92	807.582	950.096	950.096	11.0489	12.9987	12.9987	0	0	0
3	ZAF	2	DF	92	105.8	92	807.582	950.096	950.096	11.0489	12.9987	12.9987	0	0	0
3	ZAF	3	DF	45.77	69	57.385	712.572	831.334	771.953	9.74905	11.3739	10.5615	0	0	0
3	ZAF	4	DF	45.77	45.77	45.77	593.81	653.191	623.501	8.12421	8.93663	8.53042	0	0	0
3	ZAF	5	DF	45.77	45.77	45.77	534.429	617.563	593.81	7.31179	8.44918	8.12421	0	0	0
3	ZAF	1	WF	85.1	98.9	92	997.601	1140.12	1068.86	13.6487	15.5985	14.6236	0	0	0
3	ZAF	2	WF	85.1	98.9	92	997.601	1140.12	1068.86	13.6487	15.5985	14.6236	0	0	0
3	ZAF	3	WF	45.77	59.708	45.77	831.334	831.334	831.334	11.3739	11.3739	11.3739	0	0	0
3	ZAF	4	WF	45.77	45.77	45.77	620.532	712.572	682.882	8.4898	9.74905	9.34284	0	0	0
3	ZAF	5	WF	45.77	45.77	45.77	534.429	653.191	593.81	7.31179	8.93663	8.12421	0	0	0
3	generic	1	DN	92	105.8	92	807.582	950.096	950.096	11.0489	12.9987	12.9987	0	0	0
3	generic	2	DN	92	105.8	92	807.582	950.096	950.096	11.0489	12.9987	12.9987	0	0	0
3	generic	3	DN	45.77	69	57.385	712.572	831.334	771.953	9.74905	11.3739	10.5615	0	0	0
3	generic	4	DN	45.77	45.77	45.77	593.81	653.191	623.501	8.12421	8.93663	8.53042	0	0	0
3	generic	5	DN	45.77	45.77	45.77	534.429	617.563	593.81	7.31179	8.44918	8.12421	0	0	0
3	generic	1	WN	85.1	98.9	92	997.601	1140.12	1068.86	13.6487	15.5985	14.6236	0	0	0
3	generic	2	WN	85.1	98.9	92	997.601	1140.12	1068.86	13.6487	15.5985	14.6236	0	0	0
3	generic	3	WN	45.77	59.708	45.77	831.334	831.334	831.334	11.3739	11.3739	11.3739	0	0	0
3	generic	4	WN	45.77	45.77	45.77	620.532	712.572	682.882	8.4898	9.74905	9.34284	0	0	0
3	generic	5	WN	45.77	45.77	45.77	534.429	653.191	593.81	7.31179	8.93663	8.12421	0	0	0
3	generic	1	DF	92	105.8	92	807.582	950.096	950.096	11.0489	12.9987	12.9987	0	0	0
3	generic	2	DF	92	105.8	92	807.582	950.096	950.096	11.0489	12.9987	12.9987	0	0	0
3	generic	3	DF	45.77	69	57.385	712.572	831.334	771.953	9.74905	11.3739	10.5615	0	0	0
3	generic	4	DF	45.77	45.77	45.77	593.81	653.191	623.501	8.12421	8.93663	8.53042	0	0	0
3	generic	5	DF	45.77	45.77	45.77	534.429	617.563	593.81	7.31179	8.44918	8.12421	0	0	0
3	generic	1	WF	85.1	98.9	92	997.601	1140.12	1068.86	13.6487	15.5985	14.6236	0	0	0
3	generic	2	WF	85.1	98.9	92	997.601	1140.12	1068.86	13.6487	15.5985	14.6236	0	0	0
3	generic	3	WF	45.77	59.708	45.77	831.334	831.334	831.334	11.3739	11.3739	11.3739	0	0	0
3	generic	4	WF	45.77	45.77	45.77	620.532	712.572	682.882	8.4898	9.74905	9.34284	0	0	0
3	generic	5	WF	45.77	45.77	45.77	534.429	653.191	593.81	7.31179	8.93663	8.12421	0	0	0
4	DEU	1	WF	507.15	527.85	517.5	837.6	1110	954	0	0	0	149.5	155.25	155.25
4	DEU	2	WF	584.2	611.8	598	921.6	1190.4	1056	0	0	0	0	0	0
4	DEU	3	WF	499.1	519.8	506	1017.6	1279.2	1128	0	0	0	0	0	0
4	DEU	4	WF	460	506	483	813.6	1058.4	936	0	0	0	0	0	0
4	DEU	5	WF	322	368	345	842.4	1125.6	984	0	0	0	0	0	0
4	DEU	1	WN	517.5	517.5	517.5	351	369	360	0	0	0	153.525	158.7	155.25
4	DEU	2	WN	598	598	598	360	360	360	0	0	0	0	0	0
4	DEU	3	WN	506	506	506	360	360	360	0	0	0	0	0	0
4	DEU	4	WN	460	473.8	460	252	396	360	0	0	0	0	0	0
4	DEU	5	WN	322	368	322	288	384	360	0	0	0	0	0	0
4	GBR	1	WN	331.2	473.8	377.2	480	799.68	624	0	0	0	101.775	112.125	106.95
4	GBR	2	WN	393.3	529.862	426.075	480	856.2	651	0	0	0	23.7188	26.3062	25.0125
4	GBR	3	WN	327.75	461.035	382.375	480	822	651	0	0	0	23.0287	23.5463	23.2875
4	GBR	4	WN	327.75	453.387	382.375	480	839.1	651	0	0	0	23	23	23
4	GBR	5	WN	299	460	379.5	480	840	660	0	0	0	0	0	0
4	ITA	1	multiple	518.535	662.4	579.6	360	606.6	432	0	0	0	54.855	55.89	55.2
4	ITA	2	multiple	393.3	548.55	496.8	360	504	378	0	0	0	50.6	55.2	52.9
4	ITA	3	multiple	372.6	434.7	393.3	360	759.6	360	0	0	0	41.4	46	41.4
4	ITA	4	multiple	438.84	534.06	455.4	360	482.4	378	0	0	0	50.6	52.9	51.75
4	ITA	5	multiple	368	395.6	391	288	456	360	0	0	0	0	0	0
4	ESP	1	DN	522.675	615.825	569.25	576	576	576	0	0	0	56.005	56.695	56.35
4	ESP	2	DN	419.175	512.325	465.75	576	576	576	0	0	0	57.5	57.5	57.5
4	ESP	3	DN	372.6	439.875	393.3	559.8	617.4	576	0	0	0	52.9	52.9	52.9
4	ESP	4	DN	248.4	313.605	310.5	679.8	715.2	696	0	0	0	48.3	48.3	48.3
4	ESP	5	DN	115	184	149.5	520.8	618	600	0	0	0	0	0	0
4	AUT	1	WF	296.355	324.76	316.02	1054.92	1121.88	1088.4	0	0	0	399.993	412.827	406.41
4	AUT	2	WF	533.6	575	575	1200	1200	1200	0	0	0	0	0	0
4	AUT	3	WF	434.7	472.65	460	1173.6	1200	1200	0	0	0	0	0	0
4	AUT	4	WF	308.2	372.6	322	1080	1161.6	1152	0	0	0	0	0	0
4	AUT	5	WF	174.8	262.2	195.5	1080	1161.6	1152	0	0	0	0	0	0
4	generic	1	DF	557.213	635.873	597.233	789	964.88	857.2	0	0	0	59.7233	61.525	60.95
4	generic	2	DF	470.273	542.723	521.333	818.44	960.28	868.8	0	0	0	53.7433	57.4233	55.9667
4	generic	3	DF	408.173	446.468	424.733	840.12	1072.92	885.2	0	0	0	47.61	51.29	49.0667
4	generic	4	DF	376.932	445.242	395.217	737.56	890.12	808.8	0	0	0	48.3767	51.29	49.8333
4	generic	5	DF	288.267	341.933	310.5	736.8	914.4	832	0	0	0	0	0	0
4	generic	1	DN	520.605	639.113	574.425	468	591.3	504	0	0	0	55.43	56.2925	55.775
4	generic	2	DN	406.238	530.438	481.275	468	540	477	0	0	0	54.05	56.35	55.2
4	generic	3	DN	372.6	437.288	393.3	459.9	688.5	468	0	0	0	47.15	49.45	47.15
4	generic	4	DN	343.62	423.832	382.95	519.9	598.8	537	0	0	0	49.45	50.6	50.025
4	generic	5	DN	241.5	289.8	270.25	404.4	537	480	0	0	0	0	0	0
4	generic	1	WF	557.213	635.873	597.233	789	964.88	857.2	0	0	0	59.7233	61.525	60.95
4	generic	2	WF	470.273	542.723	521.333	818.44	960.28	868.8	0	0	0	53.7433	57.4233	55.9667
4	generic	3	WF	408.173	446.468	424.733	840.12	1072.92	885.2	0	0	0	47.61	51.29	49.0667
4	generic	4	WF	376.932	445.242	395.217	737.56	890.12	808.8	0	0	0	48.3767	51.29	49.8333
4	generic	5	WF	288.267	341.933	310.5	736.8	914.4	832	0	0	0	0	0	0
4	generic	1	WN	504.045	605.475	541.65	398.8	603.28	478	0	0	0	55.7175	58.4775	56.925
4	generic	2	WN	434.7	529.575	479.55	398.8	568	460	0	0	0	52.3825	56.3308	54.2417
4	generic	3	WN	379.5	442.29	403.65	398.8	642.4	454	0	0	0	48.0892	50.6575	48.4917
4	generic	4	WN	387.78	463.335	410.55	366.4	566.2	460	0	0	0	50.37	51.8267	50.9833
4	generic	5	WN	329.667	407.867	364.167	352	560	460	0	0	0	0	0	0
5	ARE	1	multiple	579.6	637.825	608.712	480	520	480	0	0	0	57.5	63.2763	60.3881
5	ARE	2	multiple	579.6	608.712	595.479	480	548.571	514.286	0	0	0	46	48.3105	47.2603
5	ARE	3	multiple	579.6	640.611	610.105	472.8	540.343	506.571	0	0	0	34.5	38.1316	36.3158
5	ARE	4	multiple	434.7	475.355	437.827	472.8	540.343	506.571	0	0	0	34.5	37.7266	34.7482
5	ARE	5	multiple	253	313.848	288.228	480	555.789	505.263	0	0	0	0	0	0
5	generic	1	multiple	579.6	637.825	608.712	480	520	480	0	0	0	57.5	63.2763	60.3881
5	generic	2	multiple	579.6	608.712	595.479	480	548.571	514.286	0	0	0	46	48.3105	47.2603
5	generic	3	multiple	579.6	640.611	610.105	472.8	540.343	506.571	0	0	0	34.5	38.1316	36.3158
5	generic	4	multiple	434.7	475.355	437.827	472.8	540.343	506.571	0	0	0	34.5	37.7266	34.7482
5	generic	5	multiple	253	313.848	288.228	480	555.789	505.263	0	0	0	0	0	0
6	IND	1	multiple	338.675	369.15	350.75	1080	1080	1080	0	0	0	0	0	0
6	IND	2	multiple	315.675	346.15	327.75	1080	1080	1080	0	0	0	0	0	0
6	IND	3	multiple	267.375	307.625	293.25	1080	1080	1080	0	0	0	0	0	0
6	IND	4	multiple	189.175	219.65	201.25	1080	1080	1080	0	0	0	0	0	0
6	IND	5	multiple	184	184	184	960	960	960	0	0	0	0	0	0
6	CHN	1	multiple	399.748	435.718	414	1344	1344	1344	0	0	0	0	0	0
6	CHN	2	multiple	310.137	340.077	322	1248	1248	1248	0	0	0	0	0	0
6	CHN	3	multiple	125.824	144.765	138	1344	1344	1344	0	0	0	0	0	0
6	CHN	4	multiple	129.72	150.617	138	1344	1344	1344	0	0	0	0	0	0
6	CHN	5	multiple	138	138	138	864	864	864	0	0	0	0	0	0
6	VNM	1	multiple	688.454	750.403	713	1680	1680	1680	0	0	0	0	0	0
6	VNM	2	multiple	265.832	291.495	276	2040	2040	2040	0	0	0	0	0	0
6	VNM	3	multiple	146.794	168.892	161	1320	1320	1320	0	0	0	0	0	0
6	VNM	4	multiple	129.72	150.617	138	960	960	960	0	0	0	0	0	0
6	VNM	5	multiple	115	115	115	600	600	600	0	0	0	0	0	0
6	JPN	1	multiple	196.658	214.354	203.67	1734.61	1734.61	1726.43	0	0	0	14.714	16.038	39.97
6	JPN	2	multiple	202.494	222.043	210.24	1514.71	1514.71	1510.04	0	0	0	7.83698	8.59355	22.84
6	JPN	3	multiple	195.683	225.141	214.62	1249.96	1249.96	1247.62	0	0	0	3.31894	3.81856	11.42
6	JPN	4	multiple	108.702	126.213	115.64	1036.32	1036.32	1033.98	0	0	0	2.34824	2.72653	11.42
6	JPN	5	multiple	34.78	34.78	34.78	473.98	473.98	473.98	0	0	0	29.692	29.692	148.46
6	generic	1	multiple	409.584	446.44	424.188	1472.5	1472.5	1472.5	0	0	0	0	0	0
6	generic	2	multiple	275.644	302.254	286.188	1475.5	1475.5	1475.5	0	0	0	0	0	0
6	generic	3	multiple	184.917	212.754	202.812	1249.5	1249.5	1249.5	0	0	0	0	0	0
6	generic	4	multiple	139.884	162.418	148.812	1105	1105	1105	0	0	0	0	0	0
6	generic	5	multiple	121	121	121	684	684	684	0	0	0	0	0	0
7	AUS	1	multiple	629.625	692.875	661.25	720	780	720	0	0	0	0	0	0
7	AUS	2	multiple	503.7	529	517.5	672	768	720	0	0	0	0	0	0
7	AUS	3	multiple	437	483	460	672	768	720	0	0	0	0	0	0
7	AUS	4	multiple	319.7	349.6	322	672	768	720	0	0	0	0	0	0
7	AUS	5	multiple	181.7	225.4	207	456	528	480	0	0	0	0	0	0
7	NZL	1	multiple	447.925	506.575	477.25	909.6	974.4	912	0	0	0	0	0	0
7	NZL	2	multiple	362.825	407.675	385.25	819	894.6	858	0	0	0	0	0	0
7	NZL	3	multiple	320.275	358.225	339.25	793.8	898.2	846	0	0	0	0	0	0
7	NZL	4	multiple	235.75	270.25	253	759.6	850.8	792	0	0	0	0	0	0
7	NZL	5	multiple	208.725	239.775	224.25	427.8	513	462	0	0	0	0	0	0
7	generic	1	multiple	538.775	599.725	569.25	814.8	877.2	816	0	0	0	0	0	0
7	generic	2	multiple	433.262	468.337	451.375	745.5	831.3	789	0	0	0	0	0	0
7	generic	3	multiple	378.637	420.613	399.625	732.9	833.1	783	0	0	0	0	0	0
7	generic	4	multiple	277.725	309.925	287.5	715.8	809.4	756	0	0	0	0	0	0
7	generic	5	multiple	195.213	232.588	215.625	441.9	520.5	471	0	0	0	0	0	0

## Sheet: Paved_road_length
GRIP region	Country Alpha-3 Code	Highways	Primary roads	Secondary roads	Tertiary roads	Local roads
0	ATA	0	0	0	0	0
1	BHS	0	0	1420.44	78.3704	121.192
1	BMU	0	0	18.5429	0	428.457
1	CAN	8480.71	80520.5	71644.5	45074.4	209880
1	GRL	0	0	0	0	0
1	TCA	0	0	9.1999	14.8001	0
1	USA	100569	255867	874266	40964.3	3.03305e+06
2	ABW	0	33.0715	0	0	0
2	AIA	0	46.7652	12.2875	22.9474	0
2	ANT	0	331.511	0	0	0
2	ARG	1018.55	67083.7	51167.8	155.663	4781.19
2	ATG	0	148.443	57.2832	180.274	0
2	BLZ	0	751.635	0	0	0
2	BOL	0.752382	7779.38	1953.62	10.4335	47.8148
2	BRA	8883.55	76590	143014	17303.6	208.673
2	BRB	0.180965	262.196	392.682	389.244	655.698
2	CHL	9640.57	11133.6	592.243	231.255	215.786
2	COL	19.1125	21629.8	19419.1	101.472	130.511
2	CRI	582.257	2189.31	161.322	53.7071	32.5485
2	CUB	1430.01	4907.01	7146.38	6510.54	6.0631
2	CYM	0	192.822	63.2345	101.146	427.797
2	DMA	0	243.187	65.2624	261.38	192.171
2	DOM	478.6	824.687	4280.22	1298.87	2989.62
2	ECU	1450.65	4329.98	4656.49	61.3021	119.293
2	FLK	0	0	50	0	0
2	GLP	0	481.345	0	0	0
2	GRD	0	184.981	58.4298	188.084	470.505
2	GTM	478.408	2504.06	4383.39	30.167	92.9691
2	GUF	0	0	0	0	0
2	GUY	0	0	799	0	0
2	HND	0	2879.33	487.665	0	0
2	HTI	0	712.809	23.8388	31.3519	0
2	JAM	0	2193.61	5722.45	8231.94	0
2	KNA	0	60.7192	47.0193	55.2615	0
2	LCA	0	124.899	54.4747	425.781	241.845
2	MEX	9103.3	111643	54165.1	0	0
2	MSR	0	21.9491	0	0	0
2	MTQ	0	350.412	0	0	0
2	NIC	0	8659.19	59.1394	70.4894	369.951
2	PAN	0	4079.63	0	0	0
2	PER	242.622	30721.1	23.8522	1.44458	30.5527
2	PRI	995.216	1872.17	0	0	0
2	PRY	0	5007.66	1159.34	0	0
2	SLV	1825.1	7815.97	0	0	0
2	SUR	0	1075.7	43.3008	0	0
2	TTO	0	67.7272	0	0	0
2	URY	3946.17	6170.49	0	0	0
2	VCT	0	53.8556	0	0	0
2	VEN	1012.55	19845.4	10944	48.5068	149.571
2	VGB	0	81.949	43.2647	74.7862	0
2	VIR	0	241.16	0	0	0
3	AGO	74.7154	6406.31	7113.29	0	5.67882
3	BDI	0	1662.17	0	0	0
3	BEN	0	2101.05	8.52876	0	8.24951
3	BFA	0	1973.24	27.3815	1586.22	55.1585
3	BWA	0	4976.17	4833.83	0	0
3	CAF	0	445.607	0	254.393	0
3	CIV	0	6208.45	0	0	1576.27
3	CMR	13.2844	1518.02	256.219	3007.81	337.666
3	COD	0	19548	6.40928	32.5891	16.57
3	COG	0	2646.66	101.458	347.357	15.5257
3	COM	0	0	0	366.413	306.587
3	CPV	0	98.4607	0	833.539	0
3	DJI	0	657.453	0	0	0
3	DZA	536.208	8668.13	0	36658.9	25792.7
3	EGY	1082.85	4959.03	0	35890.2	6067.94
3	ERI	0	449.506	30.2159	1120.28	0
3	ESH	0	188.837	0	0	0
3	ETH	25.9037	6749.93	9.40797	23.4826	27.2411
3	GAB	0	174.562	0	725.438	0
3	GHA	25.4594	2020.69	154.301	11580.3	6.2733
3	GIN	16.4666	455.174	2.37696	2846.17	25.8082
3	GMB	0	84.1264	0	433.874	0
3	GNB	0	69.3271	0	383.673	0
3	GNQ	0	0	0	0	0
3	KEN	0	5599.22	6497.46	999.984	1323.33
3	LBR	0	429.816	0	227.184	0
3	LBY	0	7642.15	0	26357.9	0
3	LSO	0	137.107	534.933	396.959	0
3	MAR	349.88	4624.42	0	28886.1	11379.6
3	MDG	0	2776.48	0.165067	26.8337	51.647
3	MLI	0.253575	3069.14	7.75242	53.8904	20.0966
3	MOZ	0	6591.8	761.685	0	11.5155
3	MRT	0	1720.59	0	2032.43	234.979
3	MUS	59.6095	215.41	783.337	1320.64	0
3	MWI	0	3251.59	822.409	0	0
3	NAM	0	2879.17	2136.32	2760.37	117.129
3	NER	0	2677.85	59.3298	1174.83	0
3	NGA	738.859	6587.83	667.881	51607.2	398.271
3	REU	0	189.013	144.932	0	0
3	RWA	0	1207	0	0	0
3	SDN	0	4791.8	3062.22	63.1783	82.8035
3	SEN	47.1347	1960.12	118.163	3923.17	77.4091
3	SHN	0	20.9764	0	0	147.024
3	SLE	0	405.05	64.1747	581.31	0.464637
3	SOM	0	4468.97	0	0	0
3	SSD	0	1229.46	0	0	0
3	STP	0	119.001	0	110.999	0
3	SWZ	0	419.701	0	0	0
3	SYC	0	0	31.183	36.5354	446.282
3	TCD	0	298.979	5.39333	6.01031	1.10443
3	TGO	0	840.607	236.26	695.906	21.227
3	TUN	384.747	4130.39	0	10306.3	5178.6
3	TZA	0	3716.76	4436.52	1843.35	28.3687
3	UGA	0.168547	1909.32	336.243	2005.71	5.55757
3	ZAF	10596.9	47565.8	98895.3	0	1066.07
3	ZMB	0	4522.09	3713.36	6640.78	11.766
3	ZWE	0	13320	4520.8	0	640.167
4	ALB	42.5303	5091.4	22.1558	0	0
4	AND	0	29.0411	6.85564	0	0.0715929
4	ARM	0	1210.87	289.466	47.593	30.6361
4	AUT	3441.79	9903.31	12813.9	15393	95487.1
4	BEL	4053.81	4933.35	7235.49	12578.9	89612.5
4	BGR	950.783	3140.21	4533.68	11050.5	9573.93
4	BIH	61.6169	3172.94	1329.92	2526.34	12335.2
4	CHE	2694.61	4551.22	5280.41	10773.9	48256.9
4	CYP	669.307	843.86	2342.25	2296.08	5733.4
4	CZE	2164.83	5660.6	15138	35422.3	30326.2
4	DEU	23928.3	39181.6	96647.2	99870.8	365372
4	DNK	2198.49	2823.7	6074.56	6513.28	56948
4	ESP	44611.5	20312.5	37776.5	80395.4	500079
4	EST	985.68	865.205	3051.02	9702.76	3866.1
4	FIN	9814.11	5073.16	16063.5	33087.5	25473.5
4	FRA	26512.9	48144.4	114003	191491	274050
4	FRO	0	245.955	130.352	42.4532	408.378
4	GBR	30403.6	34209.1	30793.8	48415.5	250606
4	GEO	0	1128.7	96.6561	0	0
4	GIB	0	7.13206	8.54638	6.24148	7.65959
4	GRC	2950.87	8656.2	12372.5	35023.7	27669.5
4	HRV	22.3946	206.31	324.08	163.899	59.8755
4	HUN	1906.67	6785.99	11464.6	11769.4	45160.3
4	IMN	140.927	192.432	119.458	20.9424	131.652
4	IRL	3009.55	13034.5	0	15138.5	68647.5
4	ISL	1361.66	3334.01	951.332	0	0
4	ITA	16530.2	30603.3	51055.3	84199.8	305311
4	LIE	5.93738	2.72434	5.79519	0.769046	7.78921
4	LTU	2061.51	5340.5	5074.38	7431.38	52389.2
4	LUX	293.719	884.597	1904.83	378.808	1612.46
4	LVA	1815.39	5658.12	10154.2	4110.5	4913
4	MCO	7.2772	6.77968	5.97388	6.76092	14.5104
4	MKD	534.205	801.432	1423.72	992.543	5881.1
4	MLT	120.382	110.944	225.764	174.917	1340.99
4	MNE	0	855.659	519.381	809.614	4956.35
4	NLD	5597.35	5787.18	7372.87	18330.7	102912
4	NOR	9849.98	17422.3	19081.9	5386.08	30768.7
4	POL	2731.02	17551.8	29293.7	66696.3	174727
4	PRT	6523.81	9094.04	9234.09	18741.8	27700.2
4	ROU	5981.9	11091.8	18348.5	9716.86	18005.9
4	SMR	0	12.9574	11.3289	57.7159	209.998
4	SRB	1332.8	4581.99	5686.57	4120.64	12278
4	SVK	884.74	3408.9	3704.51	10265.7	14699.1
4	SVN	936.847	1276.89	2675.92	3676.35	30419
4	SWE	10495.2	10046.8	25432.7	45676.8	48448.5
4	TUR	5261.67	54138.3	41113.4	0	0
5	ARE	3016.87	5614.3	0	0	0
5	AZE	55.3965	2690.97	76.8128	47.5503	287.35
5	BHR	0	489.108	0	0	2902.89
5	BLR	909.971	16064.1	28289	11224.7	2316.5
5	IRN	1261.29	21434.5	94655	5703.03	72431.3
5	IRQ	1365.15	10516.5	43776.2	2745.74	1219.48
5	ISR	634.04	5018.63	4885.66	7303.66	1713.02
5	JOR	330.813	2587.57	2024.78	2242.61	17.2175
5	KAZ	964.509	44256.7	36592.8	0	0
5	KGZ	0	4468.97	4581.46	56.8282	0
5	KWT	317.698	971.009	122.481	62.2177	3413.59
5	LBN	81.2377	1998.74	814.208	129.27	56.9371
5	MDA	30.9682	1113.19	2766.69	4543.69	380.461
5	OMN	737.649	2626.76	2542.77	15150.8	8627
5	PSE	30.8517	963.463	222.918	347.822	2659.62
5	QAT	1723.14	3704.73	1990.28	570.723	819.657
5	RUS	1147.1	49927.4	497425	33323.1	345898
5	SAU	1050.59	15349.4	7852.16	23185.2	91.6923
5	SYR	895.309	5254.6	6529.41	15934	34446.6
5	TJK	0	2526.94	0	0	0
5	TKM	1444.32	3067.01	23811.7	19254	0
5	UKR	9645.63	5910.23	31634.3	118389	515.916
5	UZB	326.736	15027.3	41983.4	3336.39	14837.2
5	YEM	0	6644.25	0	13.0536	0.219555
6	AFG	0	3969.94	2108.12	11824.9	0
6	BGD	3393.56	9570.57	21202.7	73973.1	2171.13
6	BRN	0	0	0	686.342	1872.66
6	BTN	0	0	0	483.162	5.72885
6	CHN	246420	409783	294397	359017	3.02898e+06
6	IDN	1929.54	30238.9	25563	225371	0
6	IND	545.13	67945	406943	515288	2.50928e+06
6	JPN	13442.9	77011.5	64625.2	96253.9	741502
6	KHM	715.162	1541.35	9956.76	24.2738	1.45511
6	KOR	10091.8	22118.7	23362.5	19648.6	17573.3
6	LAO	0	6810.44	0	0	0
6	LKA	0	7919.51	9057.49	0	0
6	MMR	2.65345	16302.8	13279.5	5082.82	32.2054
6	MNG	0	8598.34	2001.66	0	0
6	MYS	917.536	5382.76	17432.7	14603.7	77832.3
6	NPL	0	1660.94	3533.37	6669.27	26.4168
6	PAK	10784.4	7668.07	24715.5	53511.8	88383.2
6	PHL	1271.8	15902.3	15446.8	27928.5	543.518
6	PNG	0	2252.77	4416.26	0	0
6	PRK	697.61	26.3898	0	0	0
6	SGP	647.293	1010.59	441.472	204.967	1458.09
6	THA	1034.09	44518.2	50069.2	87679.1	530.405
6	TLS	0	1338.66	769.942	491.401	0
6	TWN	2317	8861.87	8677.9	38969.1	12229.6
6	VNM	826.067	12885.5	17556.4	116230	840.307
7	AUS	3187.8	65622.8	73029.6	233144	6200.38
7	COK	0	0	47.0297	0	159.97
7	CXR	0	12.5383	0	0	19.4617
7	FJI	0	406.472	728.625	0	550.903
7	GUM	0	154.923	0	0	0
7	MNP	0	110.906	0	0	0
7	NCL	0	336.963	0	0	0
7	NFK	0	0	9.9078	0	43.0922
7	NIU	0	0	90.8115	0	119.188
7	NZL	559.554	12199.2	7044.92	31361.9	10434.4
7	PLW	0	0	20.7067	0	68.2933
7	PYF	0	54.421	121.237	0	1559.34
7	SLB	0	0	0	34	0
7	TON	0	9.85182	123.809	0	50.3391
7	VUT	0	0	256	0	0

## Sheet: Figure 2
GRIP region	Country Alpha-3 Code	Length_paved_GRIP	Length_paved_external	Length_paved_new_inventory	% GRIP covering	Data quality	Comment	Year		Notes
0	ATA									0 is not a GRIP region as defined in the GRIP dataset (Antarctica is not in GRIP dataset)
1	BHS		1620	1620	0	Not evaluated	Not originally in GRIP paved	2011		Length_paved_GRIP: paved road length as reported in the GRIP dataset
1	BMU		447	447	0	Not evaluated	Not originally in GRIP paved	2010		Length_paved_external: paved road length as report by CIA World Factbook/other statistics (they can be found in the references in the manuscript)
1	CAN	220526	415600	415600	0.530622	Medium (30% - 60%)		2011		Length_paved_new_inventory: paved road length chosen for estimating the road material stock/GHG emissions (maximum value between GRIP and external)
1	GRL									% GRIP covering: ratio GRIP and external (ratio > 1 if GRIP reports longer road length than external value)
1	TCA		24	24	0	Not evaluated	Not originally in GRIP paved	2003		Data quality: based on % GRIP covering
1	USA	1.27216e+06	4304715	4.30472e+06	0.295528	Limited (< 30%)		2012		Comment: to provide some information about countries "Not originally in GRIP paved" and countries for which "GRIP paved length not compared with CIA World Factbook or other external statistics"
2	ABW	33.0715		33.0715		Not evaluated	GRIP paved length not compared with CIA World Factbook or other external statistics			Year: Year of the paved road length from CIA World Factbook/other statistics (they can be found in the references in the manuscript)
2	AIA	46.7652	82	82	0.570307	Medium (30% - 60%)		2004
2	ANT	331.511		331.511		Not evaluated	GRIP paved length not compared with CIA World Factbook or other external statistics
2	ARG	124207	117616	124207	1.05604	High (> 80%)	GRIP paved length above reported value from CIA World Factbook or other external statistics	2017
2	ATG	148.443	386	386	0.384567	Medium (30% - 60%)		2011
2	BLZ	751.635	601	751.635	1.25064	High (> 80%)	GRIP paved length above reported value from CIA World Factbook or other external statistics	2017
2	BOL	7918.43	9792	9792	0.808664	High (> 80%)		2017
2	BRA	179266	246000	246000	0.728722	Good (60% - 80%)		2018
2	BRB	262.376	1700	1700	0.154339	Limited (< 30%)		2015
2	CHL	21813.4	19250	21813.4	1.13317	High (> 80%)	GRIP paved length above reported value from CIA World Factbook or other external statistics	NA
2	COL	22017.8	41300	41300	0.53312	Medium (30% - 60%)		2016
2	CRI	3019.14		3019.14		Not evaluated	GRIP paved length not compared with CIA World Factbook or other external statistics
2	CUB	6383.85	20000	20000	0.319192	Medium (30% - 60%)		2015
2	CYM	192.822	785	785	0.245633	Limited (< 30%)		2007
2	DMA	243.187	762	762	0.319143	Medium (30% - 60%)		2018
2	DOM	5533.35	9872	9872	0.560509	Medium (30% - 60%)		2002
2	ECU	10617.7	8161	10617.7	1.30103	High (> 80%)	GRIP paved length above reported value from CIA World Factbook or other external statistics	2015
2	FLK		50	50	0	Not evaluated	Not originally in GRIP paved	2008
2	GLP	481.345		481.345		Not evaluated	GRIP paved length not compared with CIA World Factbook or other external statistics
2	GRD	184.981	902	902	0.205079	Limited (< 30%)		2017
2	GTM	3134.37	7489	7489	0.418529	Medium (30% - 60%)		2016
2	GUF
2	GUY		799	799	0	Not evaluated	Not originally in GRIP paved	2019
2	HND	2879.33	3367	3367	0.855163	High (> 80%)		2012
2	HTI	675.971	768	768	0.880171	High (> 80%)		2009
2	JAM	2193.61	16148	16148	0.135844	Limited (< 30%)		2011
2	KNA	60.7192	163	163	0.372511	Medium (30% - 60%)		2002
2	LCA	124.899	847	847	0.147461	Limited (< 30%)		2011
2	MEX	120255	174911	174911	0.687522	Good (60% - 80%)		2017
2	MSR	21.9491		21.9491		Not evaluated	GRIP paved length not compared with CIA World Factbook or other external statistics
2	MTQ	350.412		350.412		Not evaluated	GRIP paved length not compared with CIA World Factbook or other external statistics
2	NIC	9158.77	3346	9158.77	2.73723	High (> 80%)	GRIP paved length above reported value from CIA World Factbook or other external statistics	2014
2	PAN	4079.63		4079.63		Not evaluated	GRIP paved length not compared with CIA World Factbook or other external statistics
2	PER	31019.6	18699	31019.6	1.65889	High (> 80%)	GRIP paved length above reported value from CIA World Factbook or other external statistics	2018
2	PRI	2867.39		2867.39		Not evaluated	GRIP paved length not compared with CIA World Factbook or other external statistics
2	PRY	5007.66	6167	6167	0.812009	High (> 80%)		2017
2	SLV	9641.07	5341	9641.07	1.80511	High (> 80%)	GRIP paved length above reported value from CIA World Factbook or other external statistics	2017
2	SUR	1075.7	1119	1119	0.961304	High (> 80%)		2003
2	TTO	67.7272		67.7272		Not evaluated	GRIP paved length not compared with CIA World Factbook or other external statistics
2	URY	10116.7	7743	10116.7	1.30656	High (> 80%)	GRIP paved length above reported value from CIA World Factbook or other external statistics	2010
2	VCT	53.8556		53.8556		Not evaluated	GRIP paved length not compared with CIA World Factbook or other external statistics
2	VEN	21269.6	32000	32000	0.664676	Good (60% - 80%)		2019
2	VGB	81.949	200	200	0.409745	Medium (30% - 60%)		2007
2	VIR	241.16		241.16		Not evaluated	GRIP paved length not compared with CIA World Factbook or other external statistics
3	AGO	6512.52	13600	13600	0.478862	Medium (30% - 60%)		2018
3	BDI	1662.17	1500	1662.17	1.10812	High (> 80%)	GRIP paved length above reported value from CIA World Factbook or other external statistics	2016
3	BEN	2117.83	1400	2117.83	1.51273	High (> 80%)	GRIP paved length above reported value from CIA World Factbook or other external statistics	2006
3	BFA	2146.13	3642	3642	0.589273	Medium (30% - 60%)		2014
3	BWA	4976.17	9810	9810	0.507255	Medium (30% - 60%)		2017
3	CAF	445.607	700	700	0.636582	Good (60% - 80%)		2018
3	CIV	7784.72	6502	7784.72	1.19728	High (> 80%)	GRIP paved length above reported value from CIA World Factbook or other external statistics	2007
3	CMR	1960.82	5133	5133	0.382003	Medium (30% - 60%)		2016
3	COD	19603.6	3047	19603.6	6.43374	High (> 80%)	GRIP paved length above reported value from CIA World Factbook or other external statistics	2015
3	COG	2691.43	3111	3111	0.865133	High (> 80%)		2017
3	COM		673	673	0	Not evaluated	Not originally in GRIP paved	2002
3	CPV	98.4607	932	932	0.105645	Limited (< 30%)		2013
3	DJI	657.453		657.453		Not evaluated	GRIP paved length not compared with CIA World Factbook or other external statistics
3	DZA	9239.26	71656	71656	0.128939	Limited (< 30%)		2015
3	EGY	6094.27	48000	48000	0.126964	Limited (< 30%)		2017
3	ERI	449.506	1600	1600	0.280941	Limited (< 30%)		2018
3	ESH	188.837		188.837		Not evaluated	GRIP paved length not compared with CIA World Factbook or other external statistics
3	ETH	6835.96		6835.96		Not evaluated	GRIP paved length not compared with CIA World Factbook or other external statistics
3	GAB	174.562	900	900	0.193958	Limited (< 30%)		2001
3	GHA	2078.79	13787	13787	0.150779	Limited (< 30%)		2009
3	GIN	532.376	3346	3346	0.159108	Limited (< 30%)		2018
3	GMB	84.1264	518	518	0.162406	Limited (< 30%)		2011
3	GNB	69.3271	453	453	0.15304	Limited (< 30%)		2018
3	GNQ
3	KEN	6852.04	14420	14420	0.475176	Medium (30% - 60%)		2018
3	LBR	429.816	657	657	0.654211	Good (60% - 80%)		2018
3	LBY		34000	34000	0	Not evaluated	Not originally in GRIP paved	2010
3	LSO	137.107	1069	1069	0.128257	Limited (< 30%)		2011
3	MAR	5862.72	45240	45240	0.129592	Limited (< 30%)		NA
3	MDG	2855.13		2855.13		Not evaluated	GRIP paved length not compared with CIA World Factbook or other external statistics
3	MLI	3151.13		3151.13		Not evaluated	GRIP paved length not compared with CIA World Factbook or other external statistics
3	MOZ	364.074	7365	7365	0.0494329	Limited (< 30%)		2015
3	MRT	1963.33	3988	3988	0.49231	Medium (30% - 60%)		2018
3	MUS	1058.36	2379	2379	0.444874	Medium (30% - 60%)		2015
3	MWI	3251.59	4074	4074	0.798132	Good (60% - 80%)		2015
3	NAM	2879.17	7893	7893	0.364775	Medium (30% - 60%)		2018
3	NER	2705.26	3912	3912	0.691529	Good (60% - 80%)		2010
3	NGA	10102.9	60000	60000	0.168382	Limited (< 30%)		2017
3	REU	333.944		333.944		Not evaluated	GRIP paved length not compared with CIA World Factbook or other external statistics
3	RWA	1104.22	1207	1207	0.914844	High (> 80%)		2012
3	SDN	4988.99	8000	8000	0.623623	Good (60% - 80%)		2019
3	SEN	2163.6	6126	6126	0.353184	Medium (30% - 60%)		2017
3	SHN	20.9764	168	168	0.12486	Limited (< 30%)		2002
3	SLE	407.258	1051	1051	0.387496	Medium (30% - 60%)		2015
3	SOM	4468.97		4468.97		Not evaluated	GRIP paved length not compared with CIA World Factbook or other external statistics
3	SSD	1229.46	300	1229.46	4.09819	High (> 80%)	GRIP paved length above reported value from CIA World Factbook or other external statistics	2019
3	STP	119.001	230	230	0.517394	Medium (30% - 60%)		2018
3	SWZ	419.701		419.701		Not evaluated	GRIP paved length not compared with CIA World Factbook or other external statistics
3	SYC		514	514	0	Not evaluated	Not originally in GRIP paved	2015
3	TCD	311.487		311.487		Not evaluated	GRIP paved length not compared with CIA World Factbook or other external statistics
3	TGO	995.496	1794	1794	0.554903	Medium (30% - 60%)		2081
3	TUN	962.709	20000	20000	0.0481355	Limited (< 30%)		2015
3	TZA	3773.84	10025	10025	0.376443	Medium (30% - 60%)		2015
3	UGA	1985.5	4257	4257	0.466408	Medium (30% - 60%)		2017
3	ZAF	59397.3	158124	158124	0.375638	Medium (30% - 60%)		2016
3	ZMB	205.58	14888	14888	0.0138084	Limited (< 30%)		2018
3	ZWE	10664.1	18481	18481	0.577029	Medium (30% - 60%)		2019
4	ALB	5156.08		5156.08		Not evaluated	GRIP paved length not compared with CIA World Factbook or other external statistics
4	AND	35.9683		35.9683		Not evaluated	GRIP paved length not compared with CIA World Factbook or other external statistics
4	ARM	1578.56		1578.56		Not evaluated	GRIP paved length not compared with CIA World Factbook or other external statistics
4	AUT	89839.3	137039	137039	0.655575	Good (60% - 80%)		2018
4	BEL	64673.6	118414	118414	0.546165	Medium (30% - 60%)		2015
4	BGR	29249.1	19235	29249.1	1.52062	High (> 80%)	GRIP paved length above reported value from CIA World Factbook or other external statistics	2011
4	BIH	7714.53	19426	19426	0.397124	Medium (30% - 60%)		2010
4	CHE	45843.5	71557	71557	0.640657	Good (60% - 80%)		2017
4	CYP	11884.9	8631	11884.9	1.377	High (> 80%)	GRIP paved length above reported value from CIA World Factbook or other external statistics	2016
4	CZE	88712.1	55744	88712.1	1.59142	High (> 80%)	GRIP paved length above reported value from CIA World Factbook or other external statistics	2019
4	DEU	559546	625000	625000	0.895274	High (> 80%)		2017
4	DNK	49937.3	74558	74558	0.669778	Good (60% - 80%)		2017
4	ESP	274921	683175	683175	0.402417	Medium (30% - 60%)		2011
4	EST	18470.8	10427	18470.8	1.77144	High (> 80%)	GRIP paved length above reported value from CIA World Factbook or other external statistics	2011
4	FIN	89511.7	50756	89511.7	1.76357	High (> 80%)	GRIP paved length above reported value from CIA World Factbook or other external statistics	2015
4	FRA	521589	654201	654201	0.797292	Good (60% - 80%)		2011
4	FRO	827.138	500	827.138	1.65428	High (> 80%)	GRIP paved length above reported value from CIA World Factbook or other external statistics	2017
4	GBR	268411	394428	394428	0.680508	Good (60% - 80%)		2009
4	GEO	1225.36		1225.36		Not evaluated	GRIP paved length not compared with CIA World Factbook or other external statistics
4	GIB	29.5795	29	29.5795	1.01998	High (> 80%)	GRIP paved length above reported value from CIA World Factbook or other external statistics	2007
4	GRC	86672.8		86672.8		Not evaluated	GRIP paved length not compared with CIA World Factbook or other external statistics
4	HRV	776.559		776.559		Not evaluated	GRIP paved length not compared with CIA World Factbook or other external statistics
4	HUN	55972.7	77087	77087	0.726097	Good (60% - 80%)		2014
4	IMN	605.411		605.411		Not evaluated	GRIP paved length not compared with CIA World Factbook or other external statistics
4	IRL	37835.1	99830	99830	0.378995	Medium (30% - 60%)		2018
4	ISL	4695.67	5647	5647	0.831533	High (> 80%)		2012
4	ITA	263409	487700	487700	0.540104	Medium (30% - 60%)		2007
4	LIE	23.0152		23.0152		Not evaluated	GRIP paved length not compared with CIA World Factbook or other external statistics
4	LTU	25971.9	72297	72297	0.359239	Medium (30% - 60%)		2012
4	LUX	5074.42		5074.42		Not evaluated	GRIP paved length not compared with CIA World Factbook or other external statistics
4	LVA	26651.2	15158	26651.2	1.75823	High (> 80%)	GRIP paved length above reported value from CIA World Factbook or other external statistics	2018
4	MCO	41.3021		41.3021		Not evaluated	GRIP paved length not compared with CIA World Factbook or other external statistics
4	MKD	4158.51	9633	9633	0.431694	Medium (30% - 60%)		2017
4	MLT	1656.89	1973	1973	0.839785	High (> 80%)		2001
4	MNE		7141	7141	0	Not evaluated	Not originally in GRIP paved	2010
4	NLD	77257.7	140000	140000	0.551841	Medium (30% - 60%)		2018
4	NOR	66327.4	82509	82509	0.803881	High (> 80%)		2015
4	POL	223359	291000	291000	0.767556	Good (60% - 80%)		2016
4	PRT	65509	71294	71294	0.918857	High (> 80%)		2008
4	ROU	63145	49873	63145	1.26612	High (> 80%)	GRIP paved length above reported value from CIA World Factbook or other external statistics	2012
4	SMR	117.829	292	292	0.403525	Medium (30% - 60%)		2006
4	SRB	972.968	28000	28000	0.0347489	Limited (< 30%)		2016
4	SVK	32963		32963		Not evaluated	GRIP paved length not compared with CIA World Factbook or other external statistics
4	SVN	12427.9	38985	38985	0.318788	Medium (30% - 60%)		2012
4	SWE	121418	140100	140100	0.866652	High (> 80%)		2016
4	TUR	100513	24082	100513	4.1738	High (> 80%)	GRIP paved length above reported value from CIA World Factbook or other external statistics	2018
5	ARE	8631.17	4080	8631.17	2.11548	High (> 80%)	GRIP paved length above reported value from CIA World Factbook or other external statistics	2008
5	AZE	3158.08		3158.08		Not evaluated	GRIP paved length not compared with CIA World Factbook or other external statistics
5	BHR	489.108	3392	3392	0.144195	Limited (< 30%)		2010
5	BLR	58804.3		58804.3		Not evaluated	GRIP paved length not compared with CIA World Factbook or other external statistics
5	IRN	23349.7	195485	195485	0.119445	Limited (< 30%)		2018
5	IRQ	31717.6	59623	59623	0.531969	Medium (30% - 60%)		2012
5	ISR	16572.1	19555	19555	0.847459	High (> 80%)		2017
5	JOR	2979.98	7203	7203	0.413714	Medium (30% - 60%)		2011
5	KAZ	45221.2	81814	81814	0.552732	Medium (30% - 60%)		2017
5	KGZ	9107.25		9107.25		Not evaluated	GRIP paved length not compared with CIA World Factbook or other external statistics
5	KWT	1593.83	4887	4887	0.326136	Medium (30% - 60%)		2018
5	LBN	3080.39		3080.39		Not evaluated	GRIP paved length not compared with CIA World Factbook or other external statistics
5	MDA	8414.57	8835	8835	0.952414	High (> 80%)		2012
5	OMN	3960.31	29685	29685	0.133411	Limited (< 30%)		2012
5	PSE	4224.67		4224.67		Not evaluated	GRIP paved length not compared with CIA World Factbook or other external statistics
5	QAT	8808.53		8808.53		Not evaluated	GRIP paved length not compared with CIA World Factbook or other external statistics
5	RUS	60344.5	927721	927721	0.065046	Limited (< 30%)		2012
5	SAU	38707.6	47529	47529	0.814399	High (> 80%)		2006
5	SYR	6165.89	63060	63060	0.0977781	Limited (< 30%)		2010
5	TJK	2526.94		2526.94		Not evaluated	GRIP paved length not compared with CIA World Factbook or other external statistics
5	TKM	8490.71	47577	47577	0.178463	Limited (< 30%)		2002
5	UKR	149764	166095	166095	0.901675	High (> 80%)		2012
5	UZB	15366.2	75511	75511	0.203496	Limited (< 30%)		2000
5	YEM	6657.52	6200	6657.52	1.07379	High (> 80%)	GRIP paved length above reported value from CIA World Factbook or other external statistics	2005
6	AFG	3972.91	17903	17903	0.221913	Limited (< 30%)		2017
6	BGD	44223.5	110311	110311	0.400898	Medium (30% - 60%)		2018
6	BRN	686.342	2559	2559	0.268207	Limited (< 30%)		2014
6	BTN	488.891		488.891		Not evaluated	GRIP paved length not compared with CIA World Factbook or other external statistics
6	CHN	1.64253e+06	4338600	4338600	0.378584	Medium (30% - 60%)		2017
6	IDN	57731.4	283102	283102	0.203924	Limited (< 30%)		2011
6	IND	477239	3500000	3500000	0.136354	Limited (< 30%)		2015
6	JPN	136626	992835	992835	0.137612	Limited (< 30%)		2015
6	KHM	2289.08	12239	12239	0.187032	Limited (< 30%)		2013
6	KOR	55573	92795	92795	0.59888	Medium (30% - 60%)		2016
6	LAO	6810.44	5415	6810.44	1.2577	High (> 80%)	GRIP paved length above reported value from CIA World Factbook or other external statistics	2009
6	LKA		16977	16977	0	Not evaluated	Not originally in GRIP paved	2010
6	MMR	16365.7	34700	34700	0.471635	Medium (30% - 60%)		2013
6	MNG	926.683	10600	10600	0.0874229	Limited (< 30%)		2017
6	MYS	6523.7	116169	116169	0.056157	Limited (< 30%)		2010
6	NPL	1707.41	11890	11890	0.143601	Limited (< 30%)		2016
6	PAK	1325.72	185063	185063	0.00716361	Limited (< 30%)		2019
6	PHL	31895	61093	61093	0.522073	Medium (30% - 60%)		2014
6	PNG	6669.03	3000	6669.03	2.22301	High (> 80%)	GRIP paved length above reported value from CIA World Factbook or other external statistics	2011
6	PRK		724	724	0	Not evaluated	Not originally in GRIP paved	2006
6	SGP	3762.42	3500	3762.42	1.07498	High (> 80%)	GRIP paved length above reported value from CIA World Factbook or other external statistics	2017
6	THA	46665.6	183831	183831	0.25385	Limited (< 30%)		2010
6	TLS	1338.66	2600	2600	0.514868	Medium (30% - 60%)		2008
6	TWN	71055.5	42793	71055.5	1.66045	High (> 80%)	GRIP paved length above reported value from CIA World Factbook or other external statistics	2017
6	VNM	29376.7	148338	148338	0.198039	Limited (< 30%)		2013
7	AUS	178125	381185	381185	0.467291	Medium (30% - 60%)		2015
7	COK		207	207	0	Not evaluated	Not originally in GRIP paved	2018
7	CXR	12.5383	32	32	0.391823	Medium (30% - 60%)		2011
7	FJI	406.472	1686	1686	0.241087	Limited (< 30%)		2011
7	GUM	154.923		154.923		Not evaluated	GRIP paved length not compared with CIA World Factbook or other external statistics
7	MNP	110.906		110.906		Not evaluated	GRIP paved length not compared with CIA World Factbook or other external statistics
7	NCL	336.963		336.963		Not evaluated	GRIP paved length not compared with CIA World Factbook or other external statistics
7	NFK		53	53	0	Not evaluated	Not originally in GRIP paved	2008
7	NIU		210	210	0	Not evaluated	Not originally in GRIP paved	2017
7	NZL	34911	61600	61600	0.566738	Medium (30% - 60%)		2017
7	PLW		89	89	0	Not evaluated	Not originally in GRIP paved	2018
7	PYF	54.421	1735	1735	0.0313665	Limited (< 30%)		1999
7	SLB		34	34	0	Not evaluated	Not originally in GRIP paved	2011
7	TON	9.85182	184	184	0.0535425	Limited (< 30%)		2011
7	VUT		256	256	0	Not evaluated	Not originally in GRIP paved	2000

## Sheet: Figure 4
Length of roads (million-km)
Road type	GRIP dataset	GRIP dataset + CIA World Factbook + other statistics
Highway	0.71	0.72
Primary	2.33	2.42
Secondary	2.72	3.94
Tertiary	1.64	3.44
Local	1.7	13.05
TOTAL	9.1	23.57
Area of roads (10^(5) km2)
Road type	GRIP dataset			GRIP dataset + CIA World Factbook + other statistics
	Lower estimate	Mid estimate	Upper estimate	Lower estimate	Mid estimate	Upper estimate
Highway	0.11	0.13	0.15	0.11	0.13	0.15
Primary	0.26	0.33	0.39	0.27	0.34	0.41
Secondary	0.22	0.28	0.35	0.31	0.41	0.5
Tertiary	0.1	0.13	0.17	0.2	0.28	0.35
Local	0.09	0.12	0.16	0.71	0.99	1.28
TOTAL	0.78	0.99	1.22	1.6	2.15	2.69
Material stock (Gt)								Material stock (Gt)
Road type	GRIP dataset			GRIP dataset + CIA World Factbook + other statistics				Road type	GRIP dataset			GRIP dataset + CIA World Factbook + other statistics
	Lower estimate	Mid estimate	Upper estimate	Lower estimate	Mid estimate	Upper estimate			Lower estimate	Mid estimate	Upper estimate	Lower estimate	Mid estimate	Upper estimate
Highway	16.52	20.68	26.13	16.97	21.22	26.77		Granular	70.3	94.27	122.83	135.95	187.39	244.4
Primary	35.97	47.29	60.28	37.14	48.9	62.33		Asphalt	25.5	34.94	46.1	44.34	63.28	83.55
Secondary	26.58	35.69	46.51	37.55	50.96	66.53		Concrete	1.85	2.46	3.06	2.22	3.52	3.73
Tertiary	10.92	15.91	21.85	22.2	31.94	42.95		Cement	0.06	0.09	0.11	0.1	0.15	0.19
Local	7.72	12.2	17.35	68.76	101.33	133.29		TOTAL	97.71	131.76	172.1	182.61	254.34	331.87
TOTAL	97.71	131.77	172.12	182.62	254.35	331.87
Embodied GHG emissions (GtCO2eq)								Embodied GHG emissions (GtCO2eq)
Road type	GRIP dataset			GRIP dataset + CIA World Factbook + other statistics				Road type	GRIP dataset			GRIP dataset + CIA World Factbook + other statistics
	Lower estimate	Mid estimate	Upper estimate	Lower estimate	Mid estimate	Upper estimate			Lower estimate	Mid estimate	Upper estimate	Lower estimate	Mid estimate	Upper estimate
Highway	0.49	0.69	0.96	0.5	0.7	0.98		Granular	0.95	1.25	1.6	2.16	2.97	3.83
Primary	1.02	1.53	2.17	1.05	1.57	2.23		Asphalt	1.58	2.61	4.06	2.87	4.93	7.63
Secondary	0.79	1.18	1.7	1.19	1.85	2.68		Concrete	0.17	0.23	0.28	0.22	0.38	0.36
Tertiary	0.28	0.46	0.71	0.61	0.98	1.48		Cement	0.06	0.08	0.11	0.09	0.14	0.18
Local	0.18	0.32	0.51	1.98	3.32	4.64		TOTAL	2.76	4.17	6.05	5.34	8.42	12
TOTAL	2.76	4.18	6.05	5.33	8.42	12.01

## Sheet: Figure 5
GRIP region	Country Alpha-3 Code	Urban areas	Area (km2)	Density (cap./km2)	GDP per capita (constant 2011 international US dollars/cap.)	Road material stock (Mt)
2	ARG	VIEDMA	169.96	319.06	19465.7	0.93
2	ARG	SANCARLOSDEBARILOCHE	219.94	442.38	19339	0.64
2	ARG	PUERTOMADRYN	128.89	632.62	37295.8	0.14
2	ARG	TRELEW	184.49	492.35	37295.8	0.34
2	ARG	RAWSON	94.92	414.55	37295.8	0.24
2	ARG	COMODORORIVADAVIA	430.36	457.81	37295.8	0.48
2	ARG	RIOGRANDE	92.18	549.37	51603.8	0.48
2	ARG	USHUAIA	135.68	343.53	51603.8	0.35
2	ARG	LIBERTADORGENERALSANMARTIN	133.82	321.89	10908.2	0.77
2	ARG	FRAILEPINTADO	34.16	309.85	10908.2	0.07
2	ARG	SANSALVADORDEJUJUY	336.5	942.78	10908.2	1.8
2	ARG	SANPEDRO	143.01	362.57	10908.2	0.84
2	ARG	PERICO	120.63	421.73	10908.2	0.99
2	ARG	SALTA	422.74	1376.12	11748.5	1.74
2	ARG	PUERTOIGUAZU	37.38	846.12	10123.3	0.25
2	ARG	FORMOSA	237.58	908.68	8579.14	0.84
2	ARG	ELDORADO	190.07	365.77	10123.3	0.44
2	ARG	SANMIGUELDETUCUMAN	712.35	1359.9	10641.1	5.19
2	ARG	PRESIDENCIAROQUESAENZPENA	172.87	532	9866.88	0.08
2	ARG	QUITILIPI	89.29	301.88	9866.88	0.07
2	ARG	CONCEPCION	396.34	392.24	10641.1	1.51
2	ARG	CAMPOGRANDE	24.61	368.78	10123.3	0.61
2	ARG	POSADAS	270.48	1272.8	10123.3	1.76
2	ARG	RESISTENCIA	644.24	1143.74	10011.1	1.06
2	ARG	OBERA	111.97	650.52	10123.3	0.03
2	ARG	TERMASDERIOHONDO	78.58	504.12	9012.06	0.28
2	ARG	VILLAANGELA	111.17	314.54	9866.88	0.36
2	ARG	SANTIAGODELESTERO	403.56	932.22	9012.06	1.04
2	ARG	SANFERNANDODELVALLEDECATAMARCA	355.53	580.24	33423	1.46
2	ARG	SANTOTOME	77.04	352.59	10347.7	1.09
2	ARG	RECONQUISTA	193.89	423.56	22327.8	0.23
2	ARG	GOYA	132.59	555.15	10347.7	0.18
2	ARG	LARIOJA	220.51	822.32	12337.2	0.95
2	ARG	PASODELOSLIBRES	105.65	324.01	10347.7	0.5
2	ARG	JESUSMARIA	129.92	338.03	21576	0
2	ARG	CORDOBA	1401.08	1191.39	21576	13.27
2	ARG	RAFAELA	149.96	430.64	22327.8	0.2
2	ARG	CONCORDIA	196.81	647.21	14331.3	1.22
2	ARG	LAGUNAPAIVA	48.33	397.51	22327.8	0.03
2	ARG	SANJUAN	873.21	630.17	11156.1	7.09
2	ARG	SANFRANCISCO	141.35	350.89	21951.9	0.31
2	ARG	SANTAFE	878.18	763.62	19867.3	3.2
2	ARG	CAUCETE	85.22	331.85	11156.1	0.77
2	ARG	RIOSEGUNDO	101.27	301.35	21576	0.6
2	ARG	CRESPO	78.68	328.39	14331.3	0.11
2	ARG	VILLAMARIA	165.89	431.47	21576	0.63
2	ARG	CONCEPCIONDELURUGUAY	128.17	413.7	14331.3	0.75
2	ARG	ROSARIO	1149.07	1043.88	20728.5	24.62
2	ARG	GUAYMALLEN	1414.02	850.15	21546.9	11.65
2	ARG	GUALEGUAYCHU	207.89	313.22	14331.3	0.71
2	ARG	RIOCUARTO	272.57	441.3	21576	0.91
2	ARG	ALVAREZ	75.9	325.3	22327.8	0.41
2	ARG	SANNICOLASDELOSARROYOS	345.68	472.65	19634.3	1.66
2	ARG	SANLUIS	301.14	610.31	22422.1	1.45
2	ARG	VILLAMERCEDES	256.91	383.34	22422.1	1
2	ARG	SANPEDRO	136.32	300.55	19592.4	0.4
2	ARG	PERGAMINO	172.77	433.11	19592.4	0.67
2	ARG	ZARATE	454.09	374.12	19592.4	2.29
2	ARG	BUENOSAIRES	5057.23	3000.72	20821.6	95.83
2	ARG	JUNIN	215.91	349.9	19592.4	0.46
2	ARG	SANRAFAEL	387.06	368.76	21546.9	2.64
2	ARG	CHACABUCO	117.88	305.21	19592.4	0.2
2	ARG	MERCEDES	98.1	520.54	19592.4	0.38
2	ARG	CHIVILCOY	143.45	370.5	19592.4	0.26
2	ARG	GENERALPICO	117.54	443.66	25192.2	0.25
2	ARG	SANTAROSA	237.15	450.27	25192.2	0.71
2	ARG	VILLAGESELL	102.65	352.82	19592.4	0.15
2	ARG	TANDIL	192.47	560.81	19592.4	1.2
2	ARG	MARDELPLATA	632.25	989.89	19592.4	3.15
2	ARG	QUEQUEN	191.04	405.07	19592.4	0.97
2	ARG	BAHIABLANCA	618.28	574.07	19592.4	3.92
2	ARG	NEUQUEN	882.24	496.39	21242.6	2.35
2	ARG	CUTRALCO	182.56	303.97	45989.5	0.15
2	ARG	GENERALROCA	269.07	331.35	19339	0.65
2	BOL	LAPAZ	504.93	2919.1	5731.94	3.48
2	BOL	VIACHA	94.14	342.44	5731.94	0.1
2	BOL	MONTERO	111.62	797.14	7008.52	0.16
2	BOL	COCHABAMBA	603.1	1740.53	5924.02	1.22
2	BOL	PUNATA	242.34	300.16	5924.02	0.82
2	BOL	SANTACRUZ	742.93	1963.64	7008.52	5.72
2	BOL	ELTORNO	50.49	413.05	7008.52	0.11
2	BOL	LLALLAGUA	85.16	362.17	5521.81	0.11
2	BOL	SUCRE	192.7	953.67	5013.53	0.17
2	BOL	POTOSI	126.66	1060.08	5521.81	0.02
2	BRA	BOAVISTA	448.71	741.34	10471.9	0.18
2	BRA	MACAPA	497.66	1128.1	8602.79	0.61
2	BRA	SALINOPOLIS	77.89	441.09	8602.79	0.05
2	BRA	BELEM	1032.66	2157.18	8602.79	0.94
2	BRA	SAOLUIS	896.54	1606.49	5673.41	1.78
2	BRA	PINHEIRO	84.98	608.21	5673.41	0.1
2	BRA	PARNAIBA	258.84	650.07	583.08	0.77
2	BRA	CAMOCIM	61.25	759.74	7592.99	0.03
2	BRA	MANAUS	594.45	3222.72	10471.9	1.07
2	BRA	ALTAMIRA	97.65	920.79	8602.79	0.2
2	BRA	SANTAINES	181.58	587.78	5673.41	0.3
2	BRA	FORTALEZA	1073.85	3196.42	7592.99	3.61
2	BRA	SOBRAL	159.81	1037.06	7592.99	0.67
2	BRA	PACAJUS	151.13	873.65	7592.99	0.25
2	BRA	CASCAVEL	59.11	625.93	7592.99	0.27
2	BRA	PIRIPIRI	109.54	427.31	583.08	0.12
2	BRA	DOMELISEU	89	437.45	8602.79	0.57
2	BRA	BURITICUPU	89.83	541.71	5673.41	5.91
2	BRA	ARACATI	111.13	403.13	7592.99	0.07
2	BRA	TERESINA	568.27	1731.04	2279.86	0.12
2	BRA	MORADANOVA	74.89	391.07	7592.99	0.14
2	BRA	MOSSORO	265.37	999.57	8413.71	0.19
2	BRA	PRESIDENTEDUTRA	88.4	401.03	5673.41	0.04
2	BRA	MARABA	175.28	1006.44	8602.79	0.28
2	BRA	CEARAMIRIM	133.13	334.15	8413.71	0.43
2	BRA	NATAL	623.06	2033.95	8413.71	1.15
2	BRA	IGUATU	103.78	707.14	7592.99	0.11
2	BRA	ICO	80.98	389.92	7592.99	0.07
2	BRA	NOVACRUZ	49.74	554.4	8413.71	0.02
2	BRA	SOUSA	176.67	383.77	6990.99	0.04
2	BRA	FLORIANO	136.3	471.96	583.08	0.17
2	BRA	GUARABIRA	142.13	521.72	6990.99	0.07
2	BRA	CAJAZEIRAS	114.34	441.67	6990.99	0.02
2	BRA	JOAOPESSOA	513.44	2117.68	6990.99	0.95
2	BRA	PATOS	158.74	647.16	6990.99	0.09
2	BRA	PICOS	137.7	485.13	583.08	0.2
2	BRA	CAMPINAGRANDE	357.37	1226.71	6990.99	0.52
2	BRA	JUAZEIRODONORTE	403.39	1040.54	7592.99	0.49
2	BRA	GOIANA	268.11	396.28	8919.08	0.69
2	BRA	TIMBAUBA	304.55	309.51	8919.08	0.31
2	BRA	RECIFE	2073.39	1811.98	8919.08	8.29
2	BRA	CARPINA	342.46	505.96	8919.08	1.6
2	BRA	SANTACRUZDOCAPIBARIBE	102.65	1264.87	8919.08	0.12
2	BRA	VITORIASANTOANTAO	108.37	1163.23	8919.08	0.16
2	BRA	BEZERROS	72.47	620.66	8919.08	1.08
2	BRA	CARUARU	192.35	1645.42	8919.08	0.02
2	BRA	ESCADA	183.71	310.99	8919.08	0.38
2	BRA	PORTOVELHO	376.36	1124.06	10471.9	0.13
2	BRA	UNIAODOSPALMARES	78.62	671.31	6491.12	0.69
2	BRA	PETROLINA	354	1178.27	4913.32	0.2
2	BRA	PAULOAFONSO	181.47	579.15	907.56	0.16
2	BRA	DELMIROGOUVEIA	93.38	405.14	6491.12	0.1
2	BRA	MACEIO	1385.25	839.4	6491.12	3.92
2	BRA	ARAPIRACA	147.53	1332.43	6491.12	0.01
2	BRA	RIOBRANCO	301.87	1199.39	9524.82	0.33
2	BRA	TEOTONIOVILELA	181.93	384.22	6491.12	2.64
2	BRA	PALMAS	286.67	984.15	20628.3	0.01
2	BRA	PROPRIA	115.65	370.68	9538.38	0.12
2	BRA	PANEDO	142.98	424.28	6491.12	0.06
2	BRA	SENHORDOBONFIM	91.85	619.73	907.56	0.11
2	BRA	ARACAJU	898.83	1088.22	9538.38	2.47
2	BRA	PORTONACIONAL	100.97	407.84	20628.3	0.11
2	BRA	JIPARANA	162.73	678.17	10471.9	0.12
2	BRA	LAGARTO	92.38	643.33	9538.38	0.82
2	BRA	JACOBINA	115.87	431.69	907.56	0.22
2	BRA	IRECE	175.28	480.2	907.56	0.16
2	BRA	CACOAL	105.88	600.48	10471.9	0.1
2	BRA	GURUPI	138.99	581.16	20628.3	0.03
2	BRA	ALAGOINHAS	149.13	912.38	907.56	0.24
2	BRA	BARREIRAS	175.06	866.32	907.56	0.05
2	BRA	FEIRADESANTANA	323.9	1729.45	907.56	0.26
2	BRA	CATU	153.71	500.63	907.56	0.31
2	BRA	SAOSEBASTIAODOPASSE	76.8	413.4	907.56	0.59
2	BRA	SALVADOR	1661.02	2158.78	907.56	3.18
2	BRA	SANTOAMARO	100.84	532.79	907.56	0.25
2	BRA	CRUZDASALMAS	210.46	506.43	907.56	0.08
2	BRA	VILHENA	104.1	825.9	10471.9	0.12
2	BRA	JEQUIE	131.22	975.19	907.56	0.2
2	BRA	IPIAU	83.21	491.3	907.56	0.01
2	BRA	ILHEUS	145.65	826.8	907.56	1.63
2	BRA	ITAPETINGA	98.28	683.99	907.56	0.1
2	BRA	GOIANESIA	101.39	607.65	20628.3	0.01
2	BRA	COXIPODAPONTE	757.22	1122.2	10471.9	0.36
2	BRA	FORMOSA	147.89	676.32	20628.3	1.21
2	BRA	BRASILIA	2394.89	1434.01	20628.3	6.63
2	BRA	JANAUBA	122.34	520.8	14778.5	0.8
2	BRA	BARRADOGARCAS	144.89	490	10471.9	0.19
2	BRA	SANTOANTONIODODESCOBERTO	108.82	664.39	20628.3	0.13
2	BRA	ITABERAI	62.26	537.81	20628.3	0.12
2	BRA	CACERAS	159.93	470.6	10471.9	0.21
2	BRA	SALINAS	74.79	400.53	14778.5	0.11
2	BRA	ANAPOLIS	283.07	1256.98	20628.3	0.19
2	BRA	INHUMAS	91.98	526.69	20628.3	0.04
2	BRA	UNUAI	90.4	685.69	14778.5	0.05
2	BRA	IPORA	98.22	301.7	20628.3	0.06
2	BRA	RONDOPOLIS	251.4	854.76	10471.9	0.04
2	BRA	SAOLUISDEMONTESBELO	73.03	395.04	20628.3	0.07
2	BRA	GOIANIA	1105.74	1965.76	20628.3	0.95
2	BRA	MONTESCLAROS	302.67	1224.78	14778.5	0.53
2	BRA	PARACATU	141.41	571.84	14778.5	1.86
2	BRA	CALDASNOVAS	245.92	332.93	20628.3	0.18
2	BRA	JATAI	152.36	579.36	20628.3	0.15
2	BRA	ITUMBIARA	196.1	519.64	20628.3	0.13
2	BRA	PATOSDEMINAS	186.38	714.74	14778.5	0.08
2	BRA	SAOMATEUS	177.95	505.31	19257	0.15
2	BRA	MONTECARMELO	96.57	429.52	14778.5	0.45
2	BRA	CURVELO	134.4	534.69	14778.5	0.46
2	BRA	GOVERNADORVALADARES	269.24	897.92	14778.5	0.38
2	BRA	UBERLANDIA	399.63	1608.73	14778.5	0.09
2	BRA	ITUIUTABA	152.7	640.67	14778.5	0.1
2	BRA	IPATINGA	407.89	1157.15	14778.5	3.52
2	BRA	BELOHORIZONTE	2521.02	2038.51	14778.5	3.07
2	BRA	COLATINA	125.36	712.99	19257	0.36
2	BRA	ITABIRA	184.17	573.9	14778.5	0.01
2	BRA	PARANAIBA	112.76	321.52	10471.9	0.12
2	BRA	UBERABA	272.17	1137.78	14778.5	0.18
2	BRA	ITURAMA	92.02	373.97	14778.5	0.15
2	BRA	ARACRUZ	74.33	661.41	19257	0
2	BRA	CAETE	72.77	492.94	14778.5	0.15
2	BRA	PARADEMINAS	124.1	661.36	14778.5	0.03
2	BRA	FRUTAL	111.7	436.18	14778.5	0.03
2	BRA	ITAQUARI	836.37	1985.62	19257	2.28
2	BRA	DIVINOPOLIS	249.22	896.61	14778.5	0.04
2	BRA	SANTAFEDOSUL	121.9	305.63	24921.3	0.08
2	BRA	FERNANDOPOLIS	134.4	479.22	24921.3	0.58
2	BRA	CAMPOGRANDE	666.45	1272.03	10471.9	0.48
2	BRA	OUROPRETO	211.36	419.18	14778.5	0.48
2	BRA	VOTUPORANGA	194.53	512.56	24921.3	2.11
2	BRA	AQUIDAUANA	130.4	432.59	10471.9	0.06
2	BRA	FORMIGA	98.38	616.27	14778.5	0.06
2	BRA	FRANCA	259.15	1289.06	24921.3	0.1
2	BRA	BARRETOS	155.47	725.66	24921.3	0.96
2	BRA	SAOJOAQUIMDABARRA	82.29	590.98	24921.3	4.01
2	BRA	GUARAPARI	279.69	523.37	19257	2.41
2	BRA	PEREIRABARRETO	73.09	315.7	24921.3	0.17
2	BRA	PASSOS	133.2	800.84	14778.5	0.2
2	BRA	CARANGOLA	79.92	328.85	14778.5	0
2	BRA	OLIMPIA	80.67	585.22	24921.3	0.09
2	BRA	SAOJOSEDORIOPRETO	457.09	1116.81	24921.3	0.07
2	BRA	TRESLAGOAS	182.95	600.82	17696.6	0.52
2	BRA	CACHOEIRODEITAPEMIRIM	225.83	796.78	19257	0.65
2	BRA	SAOSEBASTIAODOPARAISO	101.08	623.21	14778.5	0.12
2	BRA	BEBEDOURO	138.3	516.63	24921.3	5.07
2	BRA	ITAPEMIRIM	73.04	458.93	19257	0.22
2	BRA	RIBEIRAOPRETO	721.38	1159.82	24921.3	1.01
2	BRA	JOSEBONIFACIO	75.16	418.48	24921.3	0.09
2	BRA	BOAESPERANCA	82.42	408.45	14778.5	0.25
2	BRA	SAOJOAODELREI	175.3	542.97	14778.5	0.05
2	BRA	CATANDUVA	200.31	645.82	24921.3	0.17
2	BRA	BOMJESUSDOITABAPOANA	71.32	501.76	20121.5	0.01
2	BRA	MIRANDOPOLIS	90.28	333.95	24921.3	0.06
2	BRA	ARACATUBA	369.21	823.84	24921.3	0.14
2	BRA	BARBACENA	182.76	674.3	14778.5	0.3
2	BRA	LAVRAS	213.07	497.05	14778.5	0.09
2	BRA	ITAPERUNA	123.61	666.11	20986	0.29
2	BRA	MONTEALTO	87.17	524.46	24921.3	0.31
2	BRA	GUAXUPE	153.07	423.39	14778.5	0.18
2	BRA	GUARIBA	84.08	447.86	24921.3	0.06
2	BRA	TRESPONTAS	87.86	555.79	14778.5	0.56
2	BRA	CATAGUASES	106.02	631.67	14778.5	0.07
2	BRA	TAQUARITINGA	89.35	558.97	24921.3	0.97
2	BRA	PENAPOLIS	118.87	492.49	24921.3	0.23
2	BRA	SANTOSDUMONT	76.45	533.75	14778.5	0.18
2	BRA	JARDIM	94.61	339.6	10471.9	0.24
2	BRA	NOVOHORIZONTE	69.63	526.32	24921.3	0.02
2	BRA	DRACENA	134.7	448.26	24921.3	0.05
2	BRA	PROMISSAO	82.45	408.32	24921.3	0.15
2	BRA	SAOJOSEDORIOPARDO	101.32	491.13	24921.3	0.32
2	BRA	MATAO	130.79	588.19	24921.3	0.19
2	BRA	LINS	151.9	555.45	24921.3	2.65
2	BRA	CAMPOSDOSGOYTACAZES	501.66	817	20986	1.5
2	BRA	JUIZDEFORA	476.63	1156.25	14778.5	0.37
2	BRA	TRESCORACOES	173.78	414.03	14778.5	0.15
2	BRA	ARARAQUARA	310.35	855.78	24921.3	1.52
2	BRA	PRESIDENTEEPITACIO	109.74	341.37	24921.3	0.12
2	BRA	POCOSDECALDAS	244.6	651.26	14778.5	0.52
2	BRA	PORTOFERREIRA	91.31	578.45	24921.3	4.46
2	BRA	PRESIDENTEVENCESLAU	103.37	357.98	24921.3	0.11
2	BRA	ALEMPARAIBA	74.7	481.07	17882.2	0.1
2	BRA	DESCALVADO	75.43	398.94	24921.3	0.08
2	BRA	TUPA	105.58	578.83	24921.3	0.16
2	BRA	SAOCARLOS	236.69	1105.75	24921.3	0.86
2	BRA	PIRASSUNUNGA	141.72	447.79	24921.3	0.2
2	BRA	TRESRIOS	180.18	653.38	20986	0.08
2	BRA	PRESIDENTEPRUDENTE	384.79	671.57	24921.3	0.26
2	BRA	AGUAI	61.03	520.51	24921.3	0.21
2	BRA	ANDRADAS	67.05	464.66	14778.5	0.12
2	BRA	SAOLOURENCO	123.52	480.35	14778.5	0.28
2	BRA	MARILIA	323.62	716.53	24921.3	0.25
2	BRA	DOURADOS	261.12	774.59	10471.9	0.29
2	BRA	NOVAFRIBURGO	251.24	660.74	20986	0.11
2	BRA	POUSOALEGRE	162.52	833.71	14778.5	0.18
2	BRA	NOVAANDRADINA	163.25	314.06	10471.9	0.29
2	BRA	VALENCA	69.97	777.61	20986	0.75
2	BRA	BAURU	471.35	855.12	24921.3	0.27
2	BRA	JAU	153.43	839.72	24921.3	0.14
2	BRA	MACAE	165.65	1360.31	20986	0.4
2	BRA	MOJI-GUACU	378.02	777.04	24921.3	0.88
2	BRA	PEDERNEIRAS	91.78	436.09	24921.3	1.25
2	BRA	LIMEIRA	485.89	1116.55	24921.3	1
2	BRA	RIODEJANEIRO	4527.79	2795.18	20986	14.57
2	BRA	RESENDE	350.71	519.43	20986	0.4
2	BRA	BARRADOPIRAI	176.47	548.73	20986	0.1
2	BRA	VOLTAREDONDA	367.15	1297.45	20986	0.33
2	BRA	PONTAPORA	109.6	668.48	10471.9	0.14
2	BRA	CABOFRIO	826.85	925.72	20986	2.58
2	BRA	SAOPEDRO	101.33	321.21	24921.3	0.23
2	BRA	SAOJOSEDOSCAMPOS	2436.78	755.22	24921.3	10.39
2	BRA	LENCOISPAULISTA	132.07	480.46	24921.3	0.02
2	BRA	SAOPAULO	5992.86	3925.66	24921.3	23.27
2	BRA	SERRANEGRA	67.53	346.06	24921.3	0.08
2	BRA	ASSIS	233.21	535.57	24921.3	0.28
2	BRA	PIRACICABA	287.11	1281.76	24921.3	1.64
2	BRA	CAMPOSDOJORDAO	114.69	425.07	24921.3	0.07
2	BRA	SAOMANUEL	96.7	395.79	24921.3	0
2	BRA	BOTUCATU	179.69	725.36	24921.3	0.13
2	BRA	OURINHOS	337.37	410.23	20280	1.08
2	BRA	BRAGANCAPAULISTA	376.12	758.38	24921.3	4.24
2	BRA	PARANAVAI	120.36	663.37	1714.75	0.1
2	BRA	INDAIATUBA	148.01	1562.96	24921.3	0.86
2	BRA	PIRACAIA	17.95	1010.38	24921.3	0.01
2	BRA	TIETE	151.71	534.7	24921.3	0.14
2	BRA	JACAREZINHO	101.61	347.47	1714.75	0.1
2	BRA	ITU	221.02	1043.12	24921.3	0.98
2	BRA	LONDRINA	729.85	1150.83	1714.75	0.26
2	BRA	SANTOANTONIODAPLATIN	98.53	400.6	1714.75	0.07
2	BRA	BOITUVA	121.65	587.92	24921.3	0.24
2	BRA	SANTAISABEL	45.52	909.19	24921.3	0.04
2	BRA	SOROCABA	479.96	1705.43	24921.3	4.87
2	BRA	UBATUBA	483.12	535.28	24921.3	0.33
2	BRA	MANDAGUARI	125.88	426.41	1714.75	0.19
2	BRA	APUCARANA	151.96	783.99	1714.75	0.48
2	BRA	SAOROQUE	140.8	745.49	24921.3	0.28
2	BRA	ITAPETININGA	190.64	700.07	24921.3	0.39
2	BRA	CIANORTE	98.98	700.9	1714.75	0.1
2	BRA	UMUARAMA	121.96	803.24	1714.75	0.04
2	BRA	GUARUJA	1057.48	1504.27	24921.3	3.9
2	BRA	ITAPEVA	139.58	551.02	24921.3	3.15
2	BRA	CAPAOBONITO	103.19	369.9	24921.3	0.02
2	BRA	CAMPOMOURAO	159.41	553.52	1714.75	1.14
2	BRA	ITARARE	94.2	478.19	24921.3	0.07
2	BRA	GOIO-ERE	72.65	372.81	1714.75	0.05
2	BRA	REGISTRO	133.11	358.94	24921.3	0.89
2	BRA	TOLEDO	135.82	853.82	1714.75	0.15
2	BRA	CASTRO	121.74	415.47	1714.75	0.17
2	BRA	CASCAVEL	227.69	1283.95	1714.75	0.12
2	BRA	PONTAGROSSA	400.36	807.25	1714.75	0.42
2	BRA	CURITIBA	1593.47	1925.23	1714.75	5.59
2	BRA	GUARAPUAVA	235.74	638.53	1714.75	2.85
2	BRA	FOZDOIGUACU	285.5	881.23	1714.75	0.82
2	BRA	PARANAGUA	203.95	689.57	1714.75	0.27
2	BRA	MATINHOS	205.75	394.53	1714.75	0.44
2	BRA	LAPA	68.1	414.57	1714.75	0.14
2	BRA	FRANCISCOBELTRAO	186.23	470.44	1714.75	1.09
2	BRA	MAFRA	137.29	495.94	20113.9	0.13
2	BRA	PATOBRANCO	117.46	630.1	1714.75	0.2
2	BRA	PORTOUNIAO	151.75	534.96	1714.75	0.47
2	BRA	JOINVILE	377.02	1460.01	20113.9	0.21
2	BRA	SAOBENTODOSUL	187.48	582.36	10914.3	0.1
2	BRA	SAOFRANCISCODOSUL	78.78	367.37	20113.9	0.13
2	BRA	PALMAS	85.19	523.93	1714.75	0.03
2	BRA	SAOMIGUELDOESTE	74.12	481.96	20113.9	1.34
2	BRA	BLUMENAU	1059.5	1023.22	20113.9	3.43
2	BRA	CACADOR	138.74	499.01	20113.9	0.02
2	BRA	FRAIBURGO	76.13	346.78	20113.9	0.71
2	BRA	CHAPECO	185.5	1038.07	20113.9	2.38
2	BRA	RIODOSUL	153.47	468.3	20113.9	0.15
2	BRA	CAMPOSNOVOS	65.78	424.69	20113.9	0.05
2	BRA	FLORIANOPOLIS	603.24	1439.74	20113.9	1.15
2	BRA	ERECHIM	129.86	745.38	19460.1	0.2
2	BRA	SANTAROSA	134.67	482.94	19460.1	0.07
2	BRA	PALMEIRADASMISSOES	79.2	365.52	19460.1	0.07
2	BRA	CARAZINHO	108.38	540.54	19460.1	0.59
2	BRA	IJUI	117.62	615.43	19460.1	0.03
2	BRA	TUBARAO	186.38	649.89	20113.9	0.07
2	BRA	SAOBORJA	169.72	318.68	19460.1	0.22
2	BRA	CRICIUMA	540.21	596.61	20113.9	1.22
2	BRA	CRUZALTA	124.54	474.58	19460.1	0.08
2	BRA	ARARANGUA	100.58	642.36	20113.9	0.29
2	BRA	CAXIASDOSUL	362.75	1422.05	19460.1	1.13
2	BRA	BENTOGONCALVES	240.09	677.67	19460.1	0.5
2	BRA	TORRES	77.67	512.77	19787	0.07
2	BRA	CANELA	125.95	530.48	19460.1	0.08
2	BRA	LAJEADO	191.26	620.75	19460.1	0.18
2	BRA	PAROBE	243.63	637.56	19460.1	0.66
2	BRA	TRAMANDAI	289.94	480.48	19460.1	1.66
2	BRA	PORTOALEGRE	2159.9	1701.5	19460.1	4.13
2	BRA	VENANCIOAIRES	82.38	539.94	19460.1	0.08
2	BRA	SANTAMARIA	275.37	952.21	19460.1	0.59
2	BRA	MONTENEGRO	90.85	599.44	19460.1	0.57
2	BRA	SANTACRUZDOSUL	227.76	551.72	19460.1	0.52
2	BRA	URUGUAIANA	127.77	878.17	19460.1	0.24
2	BRA	ALEGRETE	137.57	486.98	19460.1	0.16
2	BRA	TAQUARI	44.89	460.76	19460.1	0.13
2	BRA	OSORIO	97.42	372.04	19460.1	0.31
2	BRA	CHARQUEADAS	148.98	405.06	19460.1	0.36
2	BRA	RIOPARDO	57.17	426.57	19460.1	0.05
2	BRA	CACHOEIRADOSUL	116.78	598.13	19460.1	0.34
2	BRA	SAOGABRIEL	143.32	376.38	19460.1	2.68
2	BRA	SANTANADOLIVRAMENTO	143.21	543.67	19460.1	0.42
2	BRA	DOMPEDRITO	99.73	348.3	19460.1	0.09
2	BRA	BAGE	183.49	624.71	19460.1	0.42
2	BRA	PELOTAS	368.56	884.11	19460.1	0.55
2	BRA	RIOGRANDE	418.01	510.48	19460.1	0.47
2	BRA	JAGUARAO	80.49	318.25	19460.1	0.02
2	BRA	GARUVA	39.49	306.31	20113.9	0.29
2	CHL	VALDIVIA	178.11	774.48	11498	0.45
2	CHL	OSORNO	278.41	520.68	11498	0.29
2	CHL	PUERTOMONTT	171.98	1195.83	11498	1.39
2	CHL	COIHAIQUE	94.01	436.9	16688.6	0.44
2	CHL	PUNTAARENAS	159.52	535.71	21438.7	0.49
2	CHL	ARICA	246.69	497.22	30707.2	0.32
2	CHL	IQUIQUE	169.43	1412.54	30707.2	0.1
2	CHL	ANTOFAGASTA	261.84	609.1	75317.7	0.61
2	CHL	COPIAPO	420.63	305.55	33154.5	1.04
2	CHL	COQUIMBO	275.29	1323.21	16939.3	0.95
2	CHL	OVALLE	131.04	523.89	16939.3	0.02
2	CHL	VINADELMAR	1025.69	1143.51	17694.3	4.29
2	CHL	LOSANDES	322.44	586.56	17694.3	7.14
2	CHL	SANTIAGO	2114.56	3412.27	26562.6	39.78
2	CHL	MELIPILLA	92.73	634.88	26562.6	0.98
2	CHL	RANCAGUA	718.97	629.25	19617.5	6.21
2	CHL	CURICO	383.11	509.49	13011.9	1.35
2	CHL	TALCA	319.32	949.19	13011.9	0.65
2	CHL	LINARES	128.15	656.37	13011.9	0.3
2	CHL	CAUQUENES	87.57	334.37	13011.9	0.13
2	CHL	PARRAL	75.35	345.33	13011.9	0.19
2	CHL	CHILLAN	237.89	850.71	14865	0.63
2	CHL	CONCEPCION	867.63	1117.1	14865	4.01
2	CHL	ANGOL	105.45	388.16	8711.17	0.15
2	CHL	TEMUCO	269.74	1283.19	8711.17	1.72
2	ECU	ESMERALDAS	227.69	642.34	8302.81	2.3
2	ECU	TULCAN	55.41	1025.44	9403.03	0.57
2	ECU	IBARRA	472.5	699.99	8858.25	2.71
2	ECU	QUITO	1731.39	1539.51	12812.5	20.13
2	ECU	SANTODOMINGO	288.36	967.92	12812.5	0.97
2	ECU	ELCARMEN	81.75	504.32	8891.38	0.09
2	ECU	PUERTOFRANCISCODEORELLANA	91.74	427.46	7256.19	0.05
2	ECU	CHONE	99.05	529.9	8891.38	0.09
2	ECU	LATACUNGA	226.63	666.71	10583	0.98
2	ECU	MANTA	244.8	1165.88	8891.38	1
2	ECU	PORTOVIEJO	310.5	800.78	8891.38	1.34
2	ECU	QUEVEDO	158.32	1040.19	8919.76	0.56
2	ECU	AMBATO	436.61	899.65	10699.1	1.08
2	ECU	VENTANAS	93.04	435.71	8919.76	0.43
2	ECU	RIOBAMBA	303.1	797.88	6818.55	2.57
2	ECU	BABAHOYO	117.47	801.04	8919.76	0.21
2	ECU	GUAYAQUIL	1132.8	2082.3	11796.3	12.89
2	ECU	MILAGRO	194.5	768.51	11796.3	1.01
2	ECU	LALIBERTAD	269.38	869.53	11796.3	1.55
2	ECU	CUENCA	764.77	827.3	12182.4	2.77
2	ECU	MACHALA	441.35	784.98	11005.1	1.39
2	ECU	SANTAROSA	92.94	536.61	11005.1	0.55
2	HND	ROATAN	71.65	500.52	4785.09	0.1
2	HND	PUERTOCORTES	92.63	801.21	5818.28	0.35
2	HND	SANPEDROSULA	1151.31	1117.47	5439.41	3.98
2	HND	SIGUATEPEQUE	95.64	770.81	5237.08	0.2
2	HND	COMAYAGUA	306.84	510.09	5237.08	0.81
2	HND	TEGUCIGALPA	467.09	1792.46	6088.99	2.84
2	HND	NACAOME	43.19	422.24	3118.48	0.04
2	HND	CHOLUTECA	172.52	466.06	2888.34	0.23
2	HTI	GONAIVES	63.81	3632.79	1658.41	0.13
2	HTI	PORTAUPRINCE	399.25	6848.75	1658.41	1.15
2	HTI	LELIMBE	60.11	1306.01	1658.41	0.09
2	MEX	TIJUANA	954.45	1857.1	15984.9	3.38
2	MEX	MEXICALI	895.87	939.38	15984.9	6.4
2	MEX	SANLUISRIOCOLORADO	326.48	577.95	17266.3	2.19
2	MEX	JUAREZ	1058.2	1241.37	16181.9	1.72
2	MEX	ENSENADA	522.44	677.06	15984.9	1.12
2	MEX	NOGALES	277.71	878.48	17907.1	0.69
2	MEX	AGUAPRIETA	130.05	668	17907.1	0.05
2	MEX	PUERTOPENASCO	158.52	455.48	17907.1	0.69
2	MEX	ACUNA	258.6	570.62	21001.8	0.43
2	MEX	HERMOSILLO	1037.78	783.75	17907.1	2.24
2	MEX	PIEDRASNEGRAS	414.19	401.32	21001.8	0.42
2	MEX	CHIHUAHUA	996.14	881.78	16181.9	1.98
2	MEX	CUAUHTEMOC	369.03	396.24	16181.9	0.99
2	MEX	GUAYMAS	741.62	307.81	16620.5	2.79
2	MEX	NUEVOLAREDO	595.51	682.98	17615.8	1.26
2	MEX	CAJEME	1190.65	377.73	17907.1	5.82
2	MEX	MONCLOVA	1024.82	360.02	21001.8	1.64
2	MEX	HIGALGODELPARRAL	257.77	426.77	16181.9	0.52
2	MEX	REYNOSA	1546.29	844.61	17615.8	4.55
2	MEX	MONTERREY	3871.7	1364.76	29948.1	18.92
2	MEX	TORREON	2950.39	472.12	17638.3	18.14
2	MEX	SANPEDRODELASCOLONIAS	139.37	419.53	21001.8	0.17
2	MEX	GUASAVE	273.28	419.52	14193.1	1.31
2	MEX	SALTILLO	950.26	943.06	21001.8	2.72
2	MEX	MONTEMORELOS	133.76	397.58	29948.1	1.72
2	MEX	CULIACAN	1349.55	643.41	14193.1	5.31
2	MEX	LAPAZ	452.98	558.83	17576.2	0.96
2	MEX	DURANGO	710.34	851.57	14274.7	4.01
2	MEX	CIUDADVICTORIA	436.7	792.07	17615.8	1.37
2	MEX	MAZATLAN	643.56	694.44	14193.1	2.31
2	MEX	FRESNILLO	250.19	584.14	11357.7	1.53
2	MEX	SANJOSEDELCABO	484.91	646.88	17576.2	1.92
2	MEX	ZACATECAS	692.99	518.2	11357.7	3.66
2	MEX	ESCUINAPADEHIDALGO	108.6	314.12	14193.1	0.04
2	MEX	TAMPICO	789.7	929.97	16387.5	2.53
2	MEX	LORETO	162.85	306	11357.7	0.75
2	MEX	SANLUISPOTOSI	1010.9	1134.36	13718.3	9
2	MEX	AGUASCALIENTES	1424.67	787.83	17244.3	12.16
2	MEX	PANUCO	121.19	379.06	11474.4	0.06
2	MEX	CIUDADVALLES	449.43	364.42	13718.3	1.18
2	MEX	RIOVERDE	283.68	353.5	13718.3	1.46
2	MEX	TEPIC	550.84	839.89	10177.1	2.71
2	MEX	ENCARNACIONDEDIAZ	92.65	301.58	15910	0.17
2	MEX	SANFELIPE	107.74	337.55	13306.9	0.31
2	MEX	TEOCALTICHE	86.57	325.28	15910	0.04
2	MEX	LAGOSDEMORENO	224.37	565.77	15910	1.06
2	MEX	TAMAZUNCHALE	181.03	370.28	13718.3	1.29
2	MEX	PROGRESO	176.72	304.56	13296.7	0.81
2	MEX	SANLUISDELAPAZ	121.7	626.85	13306.9	0.47
2	MEX	SANJUANDELOSLAGOS	128.71	494.12	15910	0.82
2	MEX	CANCUN	539.07	1403.99	19817.5	2.45
2	MEX	LEON	1630.95	1281.62	13306.9	6.35
2	MEX	CIUDADDEDOLORESHIDALGO	158.79	541.98	13306.9	0.76
2	MEX	HUEJUTLADEREYES	135.66	520.62	10837.7	0.96
2	MEX	TIZIMIN	144.71	350.25	13296.7	0.46
2	MEX	MERIDA	1405.58	778.17	13296.7	9.57
2	MEX	SANJOSEITURBIDE	161.65	334.61	13306.9	1.05
2	MEX	TUXPAN	260.02	439.84	11474.4	0.31
2	MEX	SANMIGUELDEALLENDE	142.27	683.69	13306.9	0.21
2	MEX	TEQUILA	105.35	323.09	15910	0.44
2	MEX	TEPATITLANDEMOREL	180.52	575.42	15910	1.05
2	MEX	GUADALAJARA	2784.5	1804.55	15910	10.17
2	MEX	PUERTOVALLARTA	662.58	671.42	13616.8	1.25
2	MEX	QUERETARO	1620.14	887.46	18871.6	13.87
2	MEX	IRAPUATO	1954.97	821.73	13306.9	10.7
2	MEX	ARANDAS	111.25	575.32	15910	0.29
2	MEX	TALA	112.22	469.63	15910	0.13
2	MEX	SANTACRUZJUVENTINOROSAS	88.16	606.31	13306.9	0.83
2	MEX	POZARICADEHIDALGO	1060.1	398.02	11340.9	3.41
2	MEX	CUERAMARO	57.11	362.84	13306.9	0.2
2	MEX	ATOTONILCOELALTO	144.2	335.74	15910	1.01
2	MEX	AMECA	125.17	360.69	15910	0.25
2	MEX	COZUMEL	142.07	598.15	19817.5	0.26
2	MEX	ABASOLO	112.09	344.08	13306.9	0.45
2	MEX	IXMIQUILPAN	133.13	489.93	10837.7	1.29
2	MEX	PENJAMO	113.07	497.08	13306.9	0.58
2	MEX	OCOTLAN	210.73	563.96	15910	0.89
2	MEX	VALLEDESANTIAGO	123.05	688.79	13306.9	0.64
2	MEX	LAPIEDADCABADAS	226.03	557.3	10272.3	1.55
2	MEX	TANHUATODEGUERRERO	141.93	351.08	15910	0.53
2	MEX	LABARCA	205.95	350.62	13091.1	1.24
2	MEX	MIXQUIAHUALADEJUAREZ	1191.05	435.95	10837.7	9.19
2	MEX	HUAUCHINANGO	320.8	506	10896	0.77
2	MEX	JOCOTEPEC	63.58	376.15	15910	0.35
2	MEX	TARIMORO	58.99	391.6	13306.9	0.14
2	MEX	SALVATIERRA	137.51	494.61	13306.9	0.74
2	MEX	URIANGATO	178.45	776.58	13306.9	0.57
2	MEX	PACHUCADESOTO	455.36	1186.71	10837.7	3.54
2	MEX	TULANCINGODEBRAVO	369.47	684.03	10837.7	2.93
2	MEX	SANAUGUSTINTLAXIACA	43.95	362.09	10837.7	0.38
2	MEX	VENUSTIANOCARRANZA	43.95	316.7	10272.3	0.26
2	MEX	MARTINEZDELATORRE	144.77	646.25	11474.4	0.44
2	MEX	ZAMORA	414.13	685.25	10272.3	2.68
2	MEX	SAHUAYO	185.67	639.75	10272.3	0.52
2	MEX	ACAMBARO	122.03	585.31	13306.9	0.99
2	MEX	TANGAMANDAPIO	59.88	328.36	10272.3	0.18
2	MEX	CUITZEODEPORVENIR	39.66	371.24	10272.3	0.14
2	MEX	TLAPACOYAN	61.87	729.42	11474.4	0.22
2	MEX	ZACATLAN	113.74	482.47	10896	0.03
2	MEX	MISANTLA	79.81	430.09	11474.4	0.28
2	MEX	CAMPECHE	412.23	624.23	116572	2.23
2	MEX	PUREPERO	160.56	340.63	10272.3	0.69
2	MEX	MEXICOCITY	5452.29	3825.26	18012.2	24.31
2	MEX	MARVATIODEOCAMPO	78.8	564.36	10272.3	0.04
2	MEX	SAYULA	96.75	359.05	15910	0.41
2	MEX	ALTOTONGA	506.51	652.33	11011.7	1.61
2	MEX	ZCAPU	174.47	405.17	10272.3	0.78
2	MEX	ZINAPECUARODEFIGUEROA	60.84	340.23	10272.3	0.33
2	MEX	CHIGNAHUAPAN	75.78	395.24	10896	0.08
2	MEX	MORELIA	622.79	1371.84	10272.3	3.9
2	MEX	CIUDADGUZMAN	547.06	333.36	15910	1.97
2	MEX	ATLACOMULCODEFABELA	143.54	523.71	11478.7	1.61
2	MEX	BERNARDINODESAHAGUN	136.56	446.3	10837.7	1.57
2	MEX	AUTLANDENAVARRO	129.58	407.09	15910	0.18
2	MEX	INDAPARAPEO	13.96	595.5	10272.3	0.06
2	MEX	ZARAGOZA	57.81	326.94	10896	0.04
2	MEX	APAN	86.68	454.11	10837.7	0.27
2	MEX	CIUDADHIDALGO	143.46	621.39	10272.3	1.06
2	MEX	SANPEDRODELOSBANOS	275.84	421.07	11478.7	2.52
2	MEX	CHERAN	70.73	403.13	10272.3	0.2
2	MEX	QUIROGA	84.05	326.49	10272.3	0.52
2	MEX	XALAPA	638.97	1173.07	11474.4	3.22
2	MEX	PARACHODEVERDUZCO	58.76	407.95	10272.3	0.42
2	MEX	LOSREYESDESALGADO	124.46	515.85	10272.3	0.48
2	MEX	PEROTE	111.5	466.76	11474.4	0.86
2	MEX	PATZCUARO	125.51	663.74	10272.3	0.34
2	MEX	TOLUCA	1690.86	1335.72	11478.7	12.6
2	MEX	PUEBLADEZARAGOZA	3572.09	1063.77	9984.32	24.83
2	MEX	ZITACUARO	175.08	815.31	10272.3	0.5
2	MEX	LIBRES	87.55	312.62	10896	0.22
2	MEX	URUAPAN	268.54	1277.44	10272.3	0.96
2	MEX	COLIMA	656.98	544.76	15888.4	3.29
2	MEX	PASODEOVEJAS	43.73	315.29	11474.4	0.1
2	MEX	HEROICAVERACRUZ	543.4	1497.38	11474.4	2.91
2	MEX	TACAMBARODECODALLOS	187.7	343.77	10272.3	0.42
2	MEX	RAFAELLARAGRAJALES	89.42	386.39	10896	0.55
2	MEX	HUATUSCODECHICUELLAR	72.49	605.66	11474.4	0.54
2	MEX	MANZANILLO	344.28	497.02	15884.1	1.9
2	MEX	SOLTEPEC	51.63	378.98	10896	0.14
2	MEX	APATZIGANDELACONSTITUCION	372.21	360.48	10272.3	1.05
2	MEX	TLACHICHUCA	36.74	306.22	10896	0.3
2	MEX	CORDOBA	1342.34	685.73	11474.4	9.2
2	MEX	SANANDRESCALPAN	35.74	442.75	10896	0.14
2	MEX	NUEVAITALIADERUIZ	121.06	344.4	10272.3	0.3
2	MEX	TENANCINGO	622.78	387.82	11478.7	6.73
2	MEX	CUERNAVACA	1829.89	877.47	11607.9	12.28
2	MEX	TECOMAN	332.74	412.69	15884.1	1.33
2	MEX	ATLIXCO	200.3	589.55	10896	1.32
2	MEX	TEJUPILCODEHIDALGO	86.27	596.7	11478.7	0.66
2	MEX	HEROICAALVARADO	50.91	542.46	11474.4	0.01
2	MEX	COATETELCO	113.93	347.91	11607.9	0.43
2	MEX	TEMOAC	87.16	467.96	11607.9	0.29
2	MEX	CIUDADDELCARMEN	94.84	1778.62	116572	0.01
2	MEX	IZUCARDEMATAMOROS	214.78	345.88	10896	0.97
2	MEX	TAXCODEALARCON	190.96	437.38	8155.93	0.33
2	MEX	CHETUMAL	428.5	448.64	19817.5	1.46
2	MEX	TEHUACAN	726.72	570.46	10896	2.65
2	MEX	TIERRABLANCA	147.34	408.88	11474.4	0.15
2	MEX	SANANDRESTUXTLA	320.95	531.2	11474.4	1.36
2	MEX	VILLAHERMOSA	2193.29	493.14	25143.5	19.3
2	MEX	TELOLOAPAN	81.05	362.68	8155.93	0.34
2	MEX	IGUALA	242.11	622.58	8155.93	0.79
2	MEX	TUXTEPEC	559.67	328.84	9920.36	2.41
2	MEX	COATZCOALCOS	2004.54	368.03	17240.1	9.54
2	MEX	LOMABONITA	120.4	301.1	11474.4	0.15
2	MEX	CARDENAS	762.38	332.72	30693.4	7.08
2	MEX	ISLA	103.57	315.24	11474.4	0.61
2	MEX	LAZAROCARDENAS	538.49	365.97	9566.86	2.01
2	MEX	ACAYUCAN	302.64	387.87	11474.4	3.43
2	MEX	HUAJUAPAM	174.36	486.44	7589.3	1.07
2	MEX	ZIHUATANEJO	352.3	357.7	8155.93	1.85
2	MEX	CHILAPADEALVAREZ	212.53	445.13	8155.93	0.75
2	MEX	CHILPANCINGODELOSBRAVO	450.47	644.34	8155.93	1.13
2	MEX	TEAPA	100.32	402.13	30693.4	0.58
2	MEX	TLAPADECOMONFORT	109.17	637.07	8155.93	0.05
2	MEX	PALENQUE	154.39	335.45	7106.32	0.26
2	MEX	OAXACADEJUAREZ	1758.75	528.22	7589.3	5.22
2	MEX	ACAPULCODEJUAREZ	1017.28	823.75	8155.93	3.71
2	MEX	TUXTLAGUTIERREZ	1001.29	823.39	7106.32	4.09
2	MEX	SANCRISTOBALDELASCASAS	321.04	763.48	7106.32	0.66
2	MEX	CINTALAPA	181.01	325.54	7106.32	0.16
2	MEX	TEOPISCA	65.5	376.92	7106.32	0.05
2	MEX	SANTIAGOPINOTEPANACIONAL	125.97	328.74	7589.3	0.42
2	MEX	COMITANDEDOMINGUEZ	351.32	496.74	7106.32	0.79
2	MEX	VILLAFLORES	178.54	320.31	7106.32	0.1
2	MEX	SANPEDROMIXTEPEC	192.24	352.16	7589.3	0.42
2	MEX	MOTOZINTLA	96.09	388.82	7106.32	0.3
2	MEX	HUIXTLA	170.59	367.33	7106.32	1.19
2	MEX	TAPACHULA	635.69	617.96	7106.32	2.85
2	NIC	OCOTAL	51.86	792.45	3915.85	0.07
2	NIC	ESTELI	87.11	865.38	4153.42	0.35
2	NIC	SEBACO	75.52	377.13	3739.37	0.46
2	NIC	CHINANDEGA	338.81	435.96	4153.42	2.38
2	NIC	LEON	189.74	659.02	4153.42	1.27
2	NIC	BOACO	47.68	319.36	3825.68	0.3
2	NIC	MANAGUA	1350.5	1279.63	6651.5	13.52
2	NIC	JUIGALPA	90.38	315.13	3825.68	0.53
2	NIC	SANRAFAELDELSUR	59.84	328.46	6651.5	0.31
2	NIC	NANDAIME	52.22	318.39	6651.5	0.52
2	NIC	RIVAS	109.38	404.53	4003.18	1.4
2	PER	TALARA	247.66	342.01	7794.64	0.68
2	PER	SULLANA	157.67	1401.45	7794.64	0.17
2	PER	PIURA	264.5	1680.83	7794.64	0.13
2	PER	JAEN	76.28	858.44	6212.19	0.52
2	PER	MOYOBAMBA	68.5	734.01	5686.22	0.2
2	PER	CHACHAPOYAS	79.39	339	5785.06	0.07
2	PER	TARAPOTO	107.07	1333.16	5686.22	0.21
2	PER	CHOTA	52.24	577.45	6212.19	0.37
2	PER	FERRENAFE	69.06	661.65	8033.48	0.16
2	PER	CHICLAYO	592.69	1354.67	8033.48	2.1
2	PER	CAJAMARCA	124.19	1482.34	6212.19	0.22
2	PER	PACASMAYO	92.77	351.88	9819.24	0.31
2	PER	CAJABAMBA	15.06	926.61	6212.19	0.08
2	PER	CHOCOPE	82.73	326.77	9819.24	0.44
2	PER	OTUZCO	24.21	388.18	9819.24	0.08
2	PER	TRUJILLO	479.1	2007.96	9819.24	1.07
2	PER	CHIMBOTE	313.25	1172.21	10795	13.72
2	PER	HUARAZ	107.31	962.6	11120.2	0.04
2	PER	HUARAL	191.25	693.62	18467.3	0.76
2	PER	ELTAMBO	788.76	758.42	8391.59	4.11
2	PER	SANJUANDELURIGANCHO	1980.3	4989.7	18467.3	21.09
2	PER	MALA	116.06	327.62	18467.3	1.13
2	PER	HUANCAVELICA	116.97	340.01	5673.77	0.55
2	PER	NUEVOIMPERIAL	235.04	448.67	18467.3	0.29
2	PER	AYACUCHO	106.2	1810.04	5581.71	0.27
2	PER	CHINCHAALTA	213.61	918.19	14487	0.24
2	PER	CUSCO	340.99	1320.65	8078.02	1.04
2	PER	ANDAHUAYLAS	72.95	785.83	3857.27	0.09
2	PER	PISCO	271.89	406.1	14487	0.38
2	PER	ICA	362.09	909.35	14487	0.17
2	PER	SICUANI	95.77	408.94	8078.02	0.07
2	PER	JULIACA	200.15	1330.6	5588.25	0.02
2	PER	PUNO	84.81	1470.29	5588.25	0.12
2	PER	JULI	30.91	313.61	5588.25	0.03
2	PER	PAUCARPATA	612.95	1523.09	16324.5	2.02
2	PER	CAMANA	93.09	423.62	16324.5	0.1
2	PER	MOQUEGUA	105.49	456.55	26561.4	0.64
2	PER	TACNA	224.44	1144.97	15355	0.17
2	PER	IQUITOS	199.33	345.24	7193.13	0.15
2	PRY	CONCEPCION	106.47	417.58	7942.86	0.11
2	PRY	SANESTANISLAO	93.79	300.34	6472.04	0.37
2	PRY	ASUNCION	1548.35	1657.79	8424.89	9.5
2	PRY	CIUDADDELESTE	448.74	1108.49	10259.6	1.55
2	PRY	CORONELOVIEDO	136.53	616.5	5879.03	0.43
2	PRY	CAAGUAZU	110.09	687.92	5879.03	0.3
2	PRY	PILAR	75.12	368.98	7224.45	0.18
2	PRY	ENCARNACION	239.8	692.13	9073.6	0.31
2	SLV	METAPAN	60.76	407.06	7589.72	0.5
2	SLV	SANTAANA	529.79	909.09	6275.01	11.41
2	SLV	SANSALVADOR	1702.62	1433.91	9303.86	27.65
2	SLV	CHALATENANGO	52.95	314.57	5889.01	0.32
2	SLV	SENSUNTEPEQUE	54.82	412.09	5171.9	0.85
2	SLV	SONSONATE	175.86	1186.56	6289.31	2.8
2	SLV	ACAJUTLA	170.27	329.61	5403.31	2.14
2	SLV	SANVINCENTE	119.1	432.43	5977.07	1.99
2	SLV	SANTAROSADELIMA	62.42	369.45	6394.53	0.23
2	SLV	SANMIGUEL	299.38	696.39	7338.1	5.25
2	SLV	ZACATECOLUCA	115.16	692.98	6228.69	2.44
2	SLV	USULUTAN	154.36	725.21	5946.19	2.85
2	SUR	PARAMARIBO	457.63	709.19	15970.3	0.26
2	URY	MONTEVIDEO	1467.17	1197.75	17151.2	7.42
2	URY	MALDONADO	330.45	444.55	18522.6	2.04
2	VEN	CORO	358.01	586.59	37794.6	0.79
2	VEN	PORLAMAR	760.1	606.7	11399	3.26
2	VEN	MARACAIBO	2882.74	1006.91	32949.9	17.52
2	VEN	PUERTOCABELLO	617.18	402.28	13706.9	1.75
2	VEN	CARACAS	6957.47	1180.28	8153.37	50.34
2	VEN	CUMANA	347.98	796.19	7545.92	0.49
2	VEN	BARQUISIMETO	2433.33	644.05	5984.34	7.71
2	VEN	PUERTOLACRUZ	764.08	825.71	21042.2	3.21
2	VEN	SANJUANDELOSMORROS	363.23	300.97	9266.2	0.98
2	VEN	TINAQUILLO	212.11	379.35	9900.27	0.65
2	VEN	MERCEDESDIAZ	1145.22	312.91	821.75	4.21
2	VEN	SANCARLOS	353.3	306.13	9900.27	0.53
2	VEN	ACARIGUA	533.78	544.7	9031.84	1.29
2	VEN	GUANARE	376.13	400	9031.84	0.92
2	VEN	BARINAS	832.5	377.22	12280.3	1.94
2	VEN	ELVIGIA	330.77	345.88	36493.3	1.25
2	VEN	MERIDA	469.95	569.61	36493.3	1.36
2	VEN	CIUDADGUAYANA	1281.92	520.97	23692.9	0.57
2	VEN	CIUDADBOLIVAR	660.65	417.24	23788	1.58
2	VEN	LACONCORDIA	1513.08	536.75	7975.68	5.24
2	VEN	PUNTOFIJO	382.39	600.51	37794.6	2.1
4	AUT	SCHARDING	21.43	368.4	43787	0.71
4	AUT	LANGENLOIS	18.65	362.78	36599.5	0.73
4	AUT	KREMSANDERDONAU	94.12	351.18	36599.5	3.1
4	AUT	WIEN	1572.82	1432.27	41591.2	70.77
4	AUT	LINZ	821.47	582.93	43273.6	29.97
4	AUT	SANKTPOLTEN	192.6	357.65	36599.5	7.24
4	AUT	BRAUNAUAMINN	36.86	464.01	43787	1.11
4	AUT	RIEDIMINNKREIS	50.55	365.8	43787	1.8
4	AUT	STEYR	120.82	490.31	43787	3.94
4	AUT	GMUNDEN	268.51	344.65	43787	10.96
4	AUT	OBERNDORFBEISALZBURG	25.02	327.99	50877.1	0.73
4	AUT	EBREICHSDORF	45.14	371.83	36599.5	1.85
4	AUT	NEUSIEDLAMSEE	19.9	359.02	30130.6	0.66
4	AUT	MICHELDORFINOBEROSTERREICH	28.01	347.67	43787	0.53
4	AUT	SALZBURG	317.38	763.34	50877.1	13.63
4	AUT	TERNITZ	162.41	305.88	36599.5	5.83
4	AUT	INNSBRUCK	1519.91	308.51	45891.3	36.02
4	AUT	DORNBIRN	356.49	751.95	46953.8	17.35
4	AUT	BLUDENZ	84.13	383.62	46953.8	2.27
4	AUT	GRAZ	624.18	659.54	38377.2	22.66
4	AUT	WOLFSBERG	76.54	307.5	37358.5	2.97
4	AUT	SPITTALANDERDRAU	67.08	312.7	37358.5	2.21
4	AUT	KLAGENFURT	252.11	498.66	37358.5	12.38
4	AUT	VILLACH	216.14	349.72	37358.5	8.05
4	BGR	VIDIN	99.27	317.48	8825.86	2.13
4	BGR	RUSE	124.34	794.98	12503.3	2.4
4	BGR	DOBRIC	119.48	341.28	12135.6	1.73
4	BGR	PLEVEN	283.37	310.57	9561.35	3.73
4	BGR	VARNA	565.16	628.89	17365.7	5.35
4	BGR	SUMEN	145.81	336.59	10296.8	1.57
4	BGR	VRACA	104.02	319.7	14709.8	0.73
4	BGR	SOFIJA	1160.52	1154.03	33791.6	27.11
4	BGR	SLIVEN	165.19	337.55	8825.86	1.21
4	BGR	KAZANLAK	81.41	344.21	18019.5	1.39
4	BGR	BURGAS	339.3	447.1	15077.5	3.68
4	BGR	JAMBOL	133.35	528.97	10296.8	1.64
4	BGR	STARAZAGORA	173.5	453.61	18019.5	1.51
4	BGR	KJUSTENDIL	100.07	302.36	10664.6	1.25
4	BGR	DUPNICA	72.05	363.32	10664.6	0.43
4	BGR	PAZARDZIK	259.98	329.46	12503.3	1.81
4	BGR	PLOVDIV	429.71	925.46	13974.3	3.92
4	BGR	HASKOVO	197.28	339.37	9561.35	1.95
4	BGR	BLAGOEVGRAD	99.93	527.44	11400.1	2.11
4	BGR	KARDZALI	84.45	367.67	9561.35	0.26
4	CHE	SCHAFFHAUSEN	51.8	1083.39	59529.5	2.25
4	CHE	KREUZLINGEN	38.93	855.96	43093.5	1.34
4	CHE	BASEL	263.43	1652.36	53425.1	11.29
4	CHE	ZURICH	1922.94	1055.1	63901.3	74.81
4	CHE	WEINFELDEN	48.35	443.75	43093.5	1.04
4	CHE	FRAUENFELD	48.35	629.17	43093.5	1.64
4	CHE	SANKTGALLEN	728.7	644.51	46648.3	23.2
4	CHE	WIDNAU	45.49	372.93	50445.7	1.15
4	CHE	DELÉMONT	56.07	378.17	51524.6	1.07
4	CHE	BALSTHAL	33	436.48	46574.9	0.97
4	CHE	MOUTIER	14.47	483.21	51524.6	0.36
4	CHE	MURI	14.48	577.09	50445.7	0.3
4	CHE	LANGENTHAL	53.9	575.08	51524.6	1.54
4	CHE	BIEL	341.52	704.45	48224.8	11.71
4	CHE	GLARUS	53.47	442.54	45173.1	0.81
4	CHE	LACHAUXDEFONDS	242.93	496.3	51821.4	5.65
4	CHE	LUZERN	186.28	1223.97	46960.4	7.63
4	CHE	BURGDORF	50.01	629.16	51524.6	1.29
4	CHE	BERN	254.09	1173.98	51524.6	9.46
4	CHE	SCHWYZ	12.22	971.81	42836.3	0.35
4	CHE	ALTDORF	40.75	507.79	37384.3	0.78
4	CHE	CHUR	95.18	499.49	45521.4	1.3
4	CHE	FRIBOURG	123.32	728.08	38772.9	3.24
4	CHE	YVERDON	48.33	764.54	51313.8	1.57
4	CHE	THUN	119.4	841.8	51524.6	3.96
4	CHE	INTERLAKEN	40.16	538.91	51524.6	0.97
4	CHE	BULLE	67.3	510.71	38772.9	1.41
4	CHE	LAUSANNE	187.04	1658.6	51313.8	7.95
4	CHE	MONTREUX	258.35	593.85	51313.8	6.48
4	CHE	GENEVE	334.97	1613.92	75709.1	8.87
4	CHE	BIASCA	11.79	458.56	51017.6	0.19
4	CHE	LUGANO	392.42	581.77	51017.6	9.2
4	CHE	CHIASSO	55.85	863.49	51017.6	1.54
4	CHE	LANGNAU	32.2	303.17	51524.6	0.21
4	CHE	WUNNEWILFLAMATT	22.39	343.71	38772.9	0.35
4	CHE	KONOLFINGEN	21.22	415.09	51524.6	0.3
4	CYP	STROVOLOS	1034.59	468.34	30309.6	22
4	CYP	LARNACA	723.84	305.22	30309.6	11.98
4	CYP	PAFOS	255.1	309.23	30309.6	6.08
4	CYP	LEMESOS	399.52	582.92	30309.6	11.81
4	CZE	VARNSDORF	61.02	508.07	24831.9	1.91
4	CZE	LIBEREC	443.49	454.6	23119.4	12.36
4	CZE	DECIN	66.71	694.07	24831.9	1.19
4	CZE	CESKALIPA	110.95	444.08	23119.4	2.15
4	CZE	USTINADLABEM	750.24	530.95	24831.9	15.56
4	CZE	TRUTNOV	105.85	312.28	24617.8	1.11
4	CZE	LITOMERICE	102.76	429.03	24831.9	1.98
4	CZE	NACHOD	152.73	325.63	24617.8	2.72
4	CZE	JICIN	42.26	510.9	24617.8	1
4	CZE	DVURKRALOVENADLABEM	53.1	316.57	24617.8	0.75
4	CZE	MLADABOLESLAV	77.51	729.74	26972.6	1.64
4	CZE	KADAN	95.47	315.34	24831.9	1.13
4	CZE	LOUNY	43.42	508.03	24831.9	0.87
4	CZE	MELNIK	30.94	658.5	26972.6	0.71
4	CZE	HRADECKRALOVE	271.53	473.99	24617.8	5.21
4	CZE	KARLOVYVARY	343.42	383.34	22049	5.74
4	CZE	PRAHA	1263.48	1323.9	45627.1	53.01
4	CZE	NERATOVICE	63.08	381.36	26972.6	1.51
4	CZE	AS	27.94	418.63	22049	0.66
4	CZE	NYMBURK	83.38	390.09	26972.6	1.87
4	CZE	CHEB	78.61	433.5	22049	1.87
4	CZE	RAKOVNIK	54.03	360.44	26972.6	0.48
4	CZE	PARDUBICE	292.53	512.13	24831.9	6.14
4	CZE	KOLIN	142.23	418.47	26972.6	2.5
4	CZE	USTINADORLICI	44.33	347.91	24831.9	1.3
4	CZE	BEROUN	98.57	368.84	26972.6	3
4	CZE	OPAVA	109.05	587.69	25688.2	2.43
4	CZE	OSTRAVA	862.25	793.95	25688.2	29.75
4	CZE	CESKATREBOVA	53.72	305.84	24831.9	0.56
4	CZE	PLZEN	384.35	601.26	26972.6	10.61
4	CZE	TACHOV	33.51	362.91	26972.6	0.25
4	CZE	BENESOV	43.41	368.9	26972.6	0.48
4	CZE	STUDENKA	29.71	392	25688.2	0.76
4	CZE	STERNBERK	31.36	384.71	23333.4	0.27
4	CZE	VLASIM	34.13	323.13	26972.6	0.33
4	CZE	PRIBRAM	101.88	401.81	26972.6	1.38
4	CZE	OLOMOUC	147.32	753.3	23333.4	3.94
4	CZE	NOVYJICIN	165	439.2	25688.2	2.93
4	CZE	HAVLICKUVBROD	59.03	391.69	26758.5	0.74
4	CZE	ZDARNADSAZAVOU	67.36	350.26	26758.5	0.71
4	CZE	VALASSKEMEZIRICI	71.34	397.98	25474.1	1.4
4	CZE	PROSTEJOV	80.77	633.78	23333.4	1.73
4	CZE	PREROV	78.58	554.75	23333.4	1.12
4	CZE	ROZNOVPODRADHOSTEM	45.37	455.82	25474.1	0.74
4	CZE	JIHLAVA	126.86	426.65	26758.5	1.76
4	CZE	TABOR	113.58	408.47	26116.3	1.89
4	CZE	KLATOVY	65.38	322.77	26972.6	0.72
4	CZE	BRNO	586.51	867.14	28685.1	15.44
4	CZE	VSETIN	47.16	502.21	25474.1	0.59
4	CZE	PISEK	64.95	464.5	26116.3	1.07
4	CZE	KROMERIZ	69.95	467.36	25474.1	1.07
4	CZE	VYSKOV	52.21	432.37	28685.1	0.62
4	CZE	STRAKONICE	66.69	367.73	26116.3	0.96
4	CZE	ZLIN	219.69	516.48	25474.1	4.62
4	CZE	TREBIC	79.55	473.08	26758.5	1.06
4	CZE	UHERSKEHRADISTE	83.69	494.18	25474.1	1.25
4	CZE	CESKEBUDEJOVICE	267.15	504.11	26116.3	5.43
4	CZE	UHERSKYBROD	46.9	350.54	25474.1	0.46
4	CZE	KYJOV	38.55	326.57	28685.1	1.54
4	CZE	ZNOJMO	76.78	478.19	28685.1	0.98
4	CZE	HODONIN	72.59	433.79	28685.1	0.9
4	CZE	BRECLAV	70.09	352.66	28685.1	0.88
4	DEU	FLENSBURG	188.36	600.68	37891.5	3.39
4	DEU	SCHLESWIG	73.32	418.77	37891.5	1.29
4	DEU	HUSUM	70.33	404.95	37891.5	1.13
4	DEU	ECKERNFORDE	48.02	469.21	37891.5	0.56
4	DEU	KIEL	342.88	974.24	37891.5	7.43
4	DEU	STRALSUND	186.49	329.42	35444.2	3.69
4	DEU	RENDSBURG	108.19	576.48	37891.5	2.31
4	DEU	HEIDE	122.52	315.68	37891.5	1.65
4	DEU	ROSTOCK	448.12	533.1	35444.2	11.34
4	DEU	EUTIN	73.55	327.61	37891.5	0.71
4	DEU	GREIFSWALD	135.2	453.97	35444.2	2.67
4	DEU	NEUMUNSTER	113.77	714.63	37891.5	1.69
4	DEU	LUBECK	425.34	675.03	37347.7	7.69
4	DEU	ITZEHOE	93.66	469.36	37891.5	1.53
4	DEU	WISMAR	117.87	405.22	35444.2	1.84
4	DEU	CUXHAVEN	96.28	446.64	38369.4	1.44
4	DEU	HAMBURG	1998.69	1223.85	49259.8	46.57
4	DEU	BADOLDESLOE	77.32	465.84	37891.5	0.8
4	DEU	GUSTROW	85.9	342.88	35444.2	1.48
4	DEU	SCHWERIN	199.73	497.88	35444.2	2.26
4	DEU	STADE	131.67	370.24	38369.4	1.38
4	DEU	WILHELMSHAVEN	214.31	519.93	38369.4	4.12
4	DEU	MOLLN	51.45	392.78	37891.5	0.65
4	DEU	NORDEN	82.2	385.5	38369.4	1.5
4	DEU	BREMERHAVEN	282.96	636.09	42615.5	5.81
4	DEU	NEUBRANDENBURG	164.87	404.63	35444.2	3.11
4	DEU	AURICH	77.43	463.94	38369.4	1.44
4	DEU	EMDEN	86.59	549.02	38369.4	1.63
4	DEU	VAREL	42.6	407.91	38369.4	0.82
4	DEU	LEER	115.65	406.34	38369.4	2.37
4	DEU	LUNEBURG	134.8	753.03	38369.4	2.97
4	DEU	BREMEN	1036.48	787.92	46457.1	19.91
4	DEU	OLDENBURG	220.31	884.76	38369.4	5.55
4	DEU	BADZWISCHENAHN	62.65	351.83	38369.4	0.98
4	DEU	RHAUDERFEHN	65.81	302.8	38369.4	1.11
4	DEU	ROTENBURG	41.34	405.45	38369.4	0.5
4	DEU	SCHNEVERDINGEN	18.88	450.42	38369.4	0.38
4	DEU	PAPENBURG	100.61	363.74	38369.4	1.69
4	DEU	UELZEN	65.02	431.16	38369.4	1.8
4	DEU	VERDEN	57.41	455.5	38369.4	0.8
4	DEU	NEURUPPIN	66.71	323.02	36275.6	1.29
4	DEU	WALSRODE	74.43	301.56	38369.4	1.08
4	DEU	CLOPPENBURG	67.27	508.7	38369.4	1.69
4	DEU	EBERSWALDEFINOW	127.36	359.99	36275.6	2.47
4	DEU	BERLIN	2590.55	1584.15	37090	124.21
4	DEU	VECHTA	81.92	522.34	38369.4	1.76
4	DEU	MEPPEN	34.01	469.21	38369.4	1.14
4	DEU	NIENBURG	58.81	496.2	38369.4	0.99
4	DEU	CELLE	120.79	567.43	38369.4	1.86
4	DEU	STENDAL	114.68	311.73	36340.4	1.29
4	DEU	RATHENOW	83.18	356.33	36275.6	1.06
4	DEU	DIEPHOLZ	17.55	517.21	38369.4	0.45
4	DEU	LINGEN	95.21	477.02	38369.4	1.65
4	DEU	HANNOVER	871.6	1040.05	38369.4	21.6
4	DEU	GIFHORN	71.46	574.14	38369.4	1.49
4	DEU	WOLFSBURG	172.63	672.15	38369.4	3.49
4	DEU	NORDHORN	55	818.44	38369.4	1.55
4	DEU	BRANDENBURG	137.65	461.11	36275.6	2.96
4	DEU	GRONAU	45.55	810.12	43208.9	1.02
4	DEU	FURSTENWALDE	81	391.6	36275.6	2.14
4	DEU	ESPELKAMP	10.38	1067.35	43208.9	0.2
4	DEU	FRANKFURT	107	504.91	36275.6	3.74
4	DEU	PEINE	116.96	479.8	38369.4	2.86
4	DEU	OSNABRUCK	232.55	967.17	38369.4	7.11
4	DEU	BRAUNSCHWEIG	558.51	747.87	38369.4	12.35
4	DEU	LUBBECKE	25.99	716.3	43208.9	0.44
4	DEU	BIELEFELD	1150.95	835.72	42988.9	31.26
4	DEU	BARSINGHAUSEN	31.71	512.34	38369.4	0.55
4	DEU	RHEINE	54.61	953.53	43208.9	2.59
4	DEU	MAGDEBURG	476.88	625.85	36340.4	9.16
4	DEU	IBBENBUREN	75.42	603.66	43208.9	1.74
4	DEU	BURG	50.99	309.89	36340.4	1
4	DEU	HELMSTEDT	53.11	393.2	36340.4	1.25
4	DEU	OCHTRUP	14.07	591.01	43208.9	0.32
4	DEU	SPRINGE	10.94	779.12	38369.4	0.26
4	DEU	LENGERICH	29.19	541.62	43208.9	0.54
4	DEU	HILDESHEIM	142.41	794.09	38369.4	3.53
4	DEU	EMSDETTEN	81.41	693.8	43208.9	1.5
4	DEU	STEINFURT	25.57	651.34	43208.9	0.69
4	DEU	HAMELN	76.26	668.63	38369.4	1.57
4	DEU	LUCKENWALDE	48.58	416.99	36275.6	1.47
4	DEU	LEMGO	37.14	731.42	43208.9	0.82
4	DEU	MUNSTER	153.02	1631.6	43208.9	4.45
4	DEU	DETMOLD	95.89	848.9	43208.9	2.4
4	DEU	GUBEN	42.28	519.45	36275.6	1.7
4	DEU	WARENDORF	30.92	652	43208.9	0.86
4	DEU	HARSEWINKEL	11.53	834.83	43208.9	0.27
4	DEU	GOSLAR	165.21	408.19	38369.4	4.8
4	DEU	HALBERSTADT	76.08	442.91	36340.4	1.47
4	DEU	DESSAU	152.88	544.21	36340.4	3.9
4	DEU	HORNBADMEINBERG	27.29	392.35	43208.9	0.56
4	DEU	WITTENBERG	100.79	352.68	36340.4	2.32
4	DEU	WERNIGERODE	97.7	384.66	36340.4	2.71
4	DEU	STASSFURT	50.94	341.75	36340.4	1.24
4	DEU	COTTBUS	266.71	404.24	36275.6	6.34
4	DEU	BORKEN	24.69	888.69	43208.9	0.71
4	DEU	HOXTER	58.88	561.33	43208.9	2.03
4	DEU	BERNBURG	75.21	386.95	36340.4	1.94
4	DEU	QUEDLINBURG	91.03	381.18	36340.4	3.06
4	DEU	KLEVE	42.08	897.08	43208.9	0.93
4	DEU	PADERBORN	172.71	901.64	43208.9	4.43
4	DEU	BECKUM	33.68	746.74	43208.9	0.75
4	DEU	AHLEN	36.31	920.15	43208.9	0.8
4	DEU	ASCHERSLEBEN	51.05	383.4	36340.4	1.04
4	DEU	KOTHEN	57.38	398.12	36340.4	1.26
4	DEU	FORST	36.83	381.54	36275.6	0.85
4	DEU	NORTHEIM	42.68	452.48	38369.4	1.39
4	DEU	ESSEN	5776.39	1625.77	43162.7	209.01
4	DEU	LIPPSTADT	62.24	869.57	43208.9	1.46
4	DEU	WOLFEN	115.89	433.49	36340.4	3.15
4	DEU	EISLEBEN	115.18	352.06	36340.4	2.48
4	DEU	GOTTINGEN	137.48	911.81	38369.4	5.39
4	DEU	SOEST	63.95	702.95	43208.9	1.53
4	DEU	TORGAU	49.16	337.06	37244.2	0.78
4	DEU	NORDHAUSEN	91.56	457.7	36300.5	2.66
4	DEU	DELITZSCH	38.62	535.93	37244.2	1.12
4	DEU	HALLE	386.61	790.6	36340.4	14.95
4	DEU	SANGERHAUSEN	54.55	347.56	36340.4	1.01
4	DEU	WARSTEIN	30.2	459.5	43208.9	1.15
4	DEU	LEIPZIG	577.43	1036.15	37244.2	25.71
4	DEU	EILENBURG	40.79	355.29	37244.2	1.5
4	DEU	HOYERSWERDA	76.33	395.64	37244.2	1.31
4	DEU	ARNSBERG	68.4	786.33	43208.9	3.21
4	DEU	KASSEL	358.77	910.34	51067	18.28
4	DEU	AACHEN	505.91	1058.29	43208.9	13.02
4	DEU	SONDERSHAUSEN	48.31	316.32	36300.5	0.82
4	DEU	KEMPEN	52.57	678.55	43208.9	1.1
4	DEU	AROLSEN	23.89	368.58	52654.2	0.72
4	DEU	WURZEN	35.04	461.35	37244.2	0.71
4	DEU	OLSBERG	24.42	416.87	43208.9	0.96
4	DEU	MESCHEDE	27.09	415	43208.9	1.17
4	DEU	RIESA	111.62	370.23	37244.2	1.97
4	DEU	OSCHATZ	35.62	370.43	37244.2	0.76
4	DEU	GROSSENHAIN	36.16	333.44	37244.2	0.67
4	DEU	KORBACH	39.89	436.85	52654.2	1.17
4	DEU	KAMENZ	40.96	345.54	37244.2	1.3
4	DEU	LUDENSCHEID	68.17	1024.94	43208.9	3.72
4	DEU	MUHLHAUSEN	68.72	465.76	36300.5	1.59
4	DEU	PLETTENBERG	12.25	722.29	43208.9	0.44
4	DEU	WEISSENFELS	55.95	518.73	36340.4	2.41
4	DEU	ESCHWEGE	45.84	404.03	52654.2	1.59
4	DEU	DRESDEN	779.68	981.23	37244.2	30.25
4	DEU	BAUTZEN	74.1	515.99	37244.2	2.2
4	DEU	GORLITZ	67.98	759.48	37244.2	2.46
4	DEU	DOBELN	46.97	451.63	37244.2	1.19
4	DEU	WIPPERFURTH	18.15	671.89	43208.9	0.38
4	DEU	MEINERZHAGEN	17.62	728.25	43208.9	1.24
4	DEU	GREVENBROICH	86.03	552.91	43208.9	1.82
4	DEU	ZEITZ	72.16	381.16	36340.4	1.86
4	DEU	FRANKENBERG	30.47	390.96	52654.2	0.9
4	DEU	ERFURT	236.07	829.06	36300.5	9.14
4	DEU	OLPE	21.39	581.95	43208.9	1.13
4	DEU	BADBERLEBURG	11.76	431.34	43208.9	0.4
4	DEU	APOLDA	47.61	450.43	36300.5	0.86
4	DEU	GUMMERSBACH	43.87	843.3	43208.9	2.25
4	DEU	HOMBERG	19.26	324.28	52654.2	0.82
4	DEU	EISENACH	133.33	360.86	36300.5	3.09
4	DEU	WEIMAR	121.57	571.1	36300.5	3.75
4	DEU	BEBRA	41.23	451.5	52654.2	2
4	DEU	SIEGEN	168.42	779.1	43208.9	7.07
4	DEU	GOTHA	161.46	348.2	36300.5	4.31
4	DEU	JENA	130.85	822.49	36300.5	4.23
4	DEU	ZITTAU	56.1	481.54	37244.2	1.89
4	DEU	FREIBERG	100.84	511.81	37244.2	3.47
4	DEU	GERA	150.27	621.05	36300.5	5.58
4	DEU	DUREN	127.32	794	43208.9	2.86
4	DEU	CHEMNITZ	422.29	827.28	37244.2	16.86
4	DEU	ARNSTADT	104.15	324.56	36300.5	2.78
4	DEU	BADHERSFELD	60.12	469.46	52654.2	1.73
4	DEU	ZWICKAU	331.96	584.57	37055.4	11.72
4	DEU	MARBURG	64.5	920.88	52654.2	1.7
4	DEU	BADSALZUNGEN	59.12	308.33	36300.5	1.72
4	DEU	SCHMALKALDEN	49.53	312.25	36300.5	1.34
4	DEU	SAALFELD	139.61	414.34	36300.5	3.09
4	DEU	ILMENAU	64.14	434.76	36300.5	1.87
4	DEU	ZULPICH	10.24	766.24	43208.9	0.27
4	DEU	HERBORN	23.71	602.54	52654.2	1.13
4	DEU	SUHL	106.85	387.28	36300.5	4.13
4	DEU	GREIZ	90.64	471.16	37244.2	2.85
4	DEU	GIESSEN	135.56	861.67	52654.2	3.95
4	DEU	AUE	160.43	477.18	37244.2	4.93
4	DEU	ANNABERGBUCHHOLZ	73.47	379.75	37244.2	2.91
4	DEU	WETZLAR	59.98	843.18	52654.2	3.03
4	DEU	FULDA	108.12	792.8	52654.2	5.9
4	DEU	BADNEUENAHRAHRWEILER	36.21	619.57	38171.7	1.14
4	DEU	AUERBACH	77.37	415.84	37244.2	2.4
4	DEU	PLAUEN	126.1	550	37244.2	4.1
4	DEU	KOBLENZ	311.72	861.23	38171.7	13.88
4	DEU	LIMBURG	73.77	756.29	38171.7	2.17
4	DEU	BADNAUHEIM	66.23	842.13	52654.2	1.3
4	DEU	COBURG	205.96	492.29	43199.3	6.43
4	DEU	SCHLUCHTERN	23.89	356.77	52654.2	0.57
4	DEU	BADNEUSTADT	52.15	379.48	50098	1.45
4	DEU	HOF	95.09	545.52	50098	3.26
4	DEU	FRANKFURT	2247.35	1296.98	50341.8	74.04
4	DEU	KRONACH	63.67	303.55	50098	1.48
4	DEU	IDSTEIN	16.88	765.48	52654.2	1.22
4	DEU	NIDDERAU	8.17	822.15	52654.2	0.13
4	DEU	GELNHAUSEN	67	583.1	52654.2	2.39
4	DEU	BADKISSINGEN	54.47	370.18	50098	1.47
4	DEU	LICHTENFELS	90.49	362.1	50098	3.28
4	DEU	MUNCHBERG	25.06	306.79	50098	0.76
4	DEU	KULMBACH	62.21	404.37	50098	1.79
4	DEU	SCHWEINFURT	145.94	634.42	50098	5.12
4	DEU	MARKTREDWITZ	82.57	304.2	50098	2.36
4	DEU	HASSFURT	55.22	360.07	50098	1.84
4	DEU	BAYREUTH	124.84	660.57	50098	6.84
4	DEU	KARLSTADT	24.08	355.92	50098	0.56
4	DEU	BABENHAUSEN	13.69	559.83	52654.2	0.22
4	DEU	NURNBERG	1181.48	974.78	50098	52.64
4	DEU	MARKTHEIDENFELD	34.58	340.04	50098	1.27
4	DEU	WURZBURG	224.16	834.73	50098	9.68
4	DEU	TRIER	182.3	760.68	38171.7	4.59
4	DEU	WERTHEIM	40.12	356.17	50098	1.58
4	DEU	KITZINGEN	78.11	361.08	50098	2.56
4	DEU	BENSHEIM	83.16	940.65	52654.2	2.58
4	DEU	IDAROBERSTEIN	45.68	501.78	38171.7	1.78
4	DEU	WEIDEN	135.5	431.93	50098	4.36
4	DEU	HOCHSTADT	18.17	544.5	50098	0.75
4	DEU	MANNHEIM	935.7	1256.85	45072.6	31.25
4	DEU	AMBERG	137.2	514.92	50098	4.13
4	DEU	KAISERSLAUTERN	215.89	574.26	38171.7	4.56
4	DEU	MERZIG	21.03	640.91	41941	0.38
4	DEU	SAARBRUCKEN	975.74	696.64	41522.2	24.95
4	DEU	ROTHENBURG	37.69	326.49	50098	0.82
4	DEU	ALTDORF	26.6	470.79	50098	0.61
4	DEU	SCHWANDORF	81.03	320.79	50098	2.83
4	DEU	ANSBACH	99.39	393.53	50098	2.22
4	DEU	NEUMARKT	67.21	563.61	50098	2.12
4	DEU	KUNZELSAU	30.55	416.53	47764.9	0.9
4	DEU	PIRMASENS	62.31	816.18	38171.7	1.77
4	DEU	HEILBRONN	178.15	1037.2	47764.9	5.02
4	DEU	BURGLENGENFELD	60.64	387.53	50098	2.04
4	DEU	LANDAU	47.85	884.99	38171.7	1.35
4	DEU	RODING	17.8	328.22	50098	0.52
4	DEU	CRAILSHEIM	72.98	426.56	47764.9	1.84
4	DEU	BRUCHSAL	55.16	744.29	47764.9	1.23
4	DEU	SCHWABISCHHALL	49.05	628.87	47764.9	1.8
4	DEU	GUNZENHAUSEN	39.57	321.44	50098	0.85
4	DEU	REGENSBURG	289.87	769.93	50098	11.07
4	DEU	KARLSRUHE	297.61	1291.86	45846.2	8.74
4	DEU	WEISSENBURG	37.97	361.22	50098	1.16
4	DEU	ELLWANGEN	43.05	380.45	47764.9	1.17
4	DEU	STUTTGART	1347.72	1399.23	47764.9	47.38
4	DEU	BACKNANG	33.56	999.73	47764.9	0.96
4	DEU	VAIHINGEN	14.55	783.91	47764.9	0.77
4	DEU	STRAUBING	131.61	453.35	50098	4.14
4	DEU	PFORZHEIM	83.44	1347.42	47764.9	6.24
4	DEU	EICHSTATT	23.52	464.4	50098	0.57
4	DEU	AALEN	97.54	615.26	47764.9	3.29
4	DEU	RASTATT	50.44	954.58	47764.9	1.38
4	DEU	NORDLINGEN	49.32	364.67	50098	1.31
4	DEU	DEGGENDORF	145.81	339.85	50098	3.95
4	DEU	SCHORNDORF	47.68	965.61	47764.9	2.14
4	DEU	SCHWABISCHGMUND	91.45	743.61	47764.9	3.95
4	DEU	INGOLSTADT	386.85	529.74	50098	12.68
4	DEU	BADENBADEN	56.71	675.22	47764.9	1.29
4	DEU	NEUBURG	67.42	407.89	50098	1.75
4	DEU	DONAUWORTH	64.65	355.2	50098	2.82
4	DEU	HEIDENHEIM	128.86	520.6	47764.9	5.91
4	DEU	BUHL	41.61	679.03	47764.9	1.09
4	DEU	OSTERHOFEN	14.62	368.31	50098	0.54
4	DEU	MAINBURG	33.78	352.38	50098	0.63
4	DEU	HERRENBERG	37.18	876	47764.9	2.18
4	DEU	LANDSHUT	189.43	549.03	50098	5.56
4	DEU	PASSAU	109.94	514.02	50098	3.84
4	DEU	DILLINGEN	96.97	317.52	50098	2.23
4	DEU	REUTLINGEN	194.17	1175.29	47764.9	7.79
4	DEU	AUGSBURG	562.53	869.01	50098	22.25
4	DEU	PFAFFENHOFEN	37.81	556.33	50098	1.24
4	DEU	OFFENBURG	68.93	870.83	47764.9	1.95
4	DEU	MOOSBURG	25.42	569.46	50098	1.13
4	DEU	GUNZBURG	55.39	439.11	50098	2.33
4	DEU	AICHACH	34.47	415.98	50098	1.25
4	DEU	ULM	356.82	745.56	48931.4	16.49
4	DEU	VILSBIBURG	26.56	322.25	50098	0.98
4	DEU	MUNCHEN	1463.79	1504.25	50098	67.85
4	DEU	HECHINGEN	28.88	599.32	47764.9	1.74
4	DEU	LAHR	45.88	825.39	47764.9	1.07
4	DEU	BALINGEN	51.62	565.29	47764.9	2.43
4	DEU	EHINGEN	26.09	518.9	47764.9	0.98
4	DEU	ALBSTADT	88.57	437.62	47764.9	2.61
4	DEU	SIMBACH	31.11	393.51	50098	1.05
4	DEU	BURGHAUSEN	216.37	389.26	50098	7.36
4	DEU	WALDKRAIBURG	69.86	450.87	50098	1.73
4	DEU	LAUPHEIM	30.1	557.1	47764.9	1.4
4	DEU	FREIBURG	183.56	1395.82	47764.9	5.44
4	DEU	BIBERACH	54.66	648.67	47764.9	2.49
4	DEU	LANDSBERG	72.92	516.07	50098	2.01
4	DEU	VILLINGENSCHWENNINGEN	158.97	601.95	47764.9	5.9
4	DEU	GRAFING	23.93	696.22	50098	0.87
4	DEU	WASSERBURG	29.63	441.2	50098	0.69
4	DEU	MINDELHEIM	33.63	360.42	50098	0.9
4	DEU	TRAUNREUT	89.57	386.29	50098	2.06
4	DEU	BUCHLOE	22.8	449.5	50098	0.77
4	DEU	BADWORISHOFEN	35.93	317.7	50098	0.75
4	DEU	STARNBERG	58.47	456.83	50098	1.53
4	DEU	MEMMINGEN	78.17	620.4	50098	3.42
4	DEU	TUTTLINGEN	50.22	572.92	47764.9	1.78
4	DEU	DONAUESCHINGEN	41.12	412.03	47764.9	1.74
4	DEU	MULLHEIM	47.1	448.35	47764.9	1
4	DEU	KAUFBEUREN	87.47	572.8	50098	3.92
4	DEU	GERETSRIED	65.75	658.56	50098	1.99
4	DEU	HOLZKIRCHEN	38.32	417.51	50098	1.03
4	DEU	TRAUNSTEIN	64.08	384.82	50098	1.66
4	DEU	BADREICHENHALL	199.74	344.98	50098	5.3
4	DEU	ROSENHEIM	182.54	730.35	50098	6.51
4	DEU	PRIEN	30.33	450.02	50098	0.73
4	DEU	WEILHEIM	40.06	520.31	50098	0.94
4	DEU	RAVENSBURG	89.37	824.6	47764.9	3.99
4	DEU	PEITING	68.73	360.99	50098	1.81
4	DEU	MARKTOBERDORF	38.4	363.15	50098	1.18
4	DEU	PEISSENBERG	14.32	747.79	50098	0.51
4	DEU	KEMPTEN	105.54	766.47	50098	3.76
4	DEU	PENZBERG	28.09	593.77	50098	0.75
4	DEU	BADTOLZ	46.44	478.32	50098	1
4	DEU	MURNAU	21.1	536.47	50098	0.57
4	DEU	LORRACH	129.87	1056.82	47764.9	4
4	DEU	WALDSHUTTIENGEN	42.85	611.34	47764.9	2.16
4	DEU	LINDENBERG	31.06	519.43	50098	1.05
4	DEU	GARMISCHPARTENKIRCHEN	88.19	302.98	50098	1.65
4	DEU	VREDEN	34.33	385.61	43208.9	0.47
4	DEU	BLOMBERG	44.78	304.63	43208.9	0.83
4	DEU	NOTTULN	49.92	304.04	43208.9	0.61
4	DEU	GESCHER	28.16	389.7	43208.9	0.36
4	DEU	LUDINGHAUSEN	35.29	397.3	43208.9	0.54
4	DEU	DELBRUCK	43.02	323.12	43208.9	0.8
4	DEU	SELM	55.23	414.17	43208.9	0.85
4	DEU	GOCH	102.35	412.88	43208.9	1.71
4	DEU	STRAELEN	25.91	336.74	43208.9	0.46
4	DEU	ALTENA	38.9	366.25	43208.9	1.08
4	DEU	SCHWALMTAL	68.58	401.1	43208.9	2.1
4	DEU	WEGBERG	42.1	328.7	43208.9	0.71
4	DEU	HUCKELHOVEN	52.95	632.28	43208.9	1.07
4	DEU	KURTEN	31.78	305.32	43208.9	0.32
4	DEU	LINDLAR	55.64	338.2	43208.9	1.39
4	DEU	WENDEN	31.53	354.75	43208.9	0.89
4	DEU	OVERATH	70.43	384	43208.9	1
4	DEU	ELSDORF	35.02	419.11	43208.9	0.52
4	DEU	WALDBROL	59.17	437.23	43208.9	1.28
4	DEU	EITORF	30.66	415.49	43208.9	0.75
4	DEU	SWISTTAL	30.75	306.39	43208.9	0.41
4	DEU	HASSLOCH	33.97	597.9	38171.7	0.66
4	DEU	EPPINGEN	31.51	337.29	47764.9	0.35
4	DEU	BRETTEN	41.08	575.59	47764.9	0.78
4	DEU	MUHLACKER	40.71	539.24	47764.9	1.41
4	DEU	WOLNZACH	17.02	311.38	50098	0.56
4	DEU	OBERKIRCH	32.03	375.16	47764.9	0.37
4	DEU	ROTTENBURG	57.21	426.59	47764.9	1.77
4	DNK	AALBORG	585.6	303.18	28479.7	13.31
4	DNK	RANDERS	150.05	437.34	28479.7	3.71
4	DNK	VIBORG	102.2	395.04	28479.7	2.77
4	DNK	HOLSTEBRO	111.87	335	28479.7	1.96
4	DNK	ARHUS	816.93	502.7	28479.7	23.15
4	DNK	KOBENHAVN	1563.22	1147.35	60522.2	72.93
4	DNK	SILKEBORG	123.34	423.32	28479.7	3.16
4	DNK	HERNING	224.04	322.65	28479.7	5.37
4	DNK	GILLELEJE	6.23	804.39	69738.6	0.45
4	DNK	HELSINGE	34.28	302.39	69738.6	0.67
4	DNK	FREDERIKSVAERK	45.4	368.89	69738.6	1.94
4	DNK	HUNDESTED	15.45	539.23	69738.6	0.8
4	DNK	HORSENS	146.81	434.58	28479.7	4.95
4	DNK	KOLDING	593	370.83	30928.6	16.26
4	DNK	HOLBAEK	78.41	414.73	26289.7	2.71
4	DNK	ESBJERG	227.82	399.56	28479.7	3.66
4	DNK	RINGSTED	79.68	314.84	26289.7	1.81
4	DNK	SLAGELSE	90.4	383.69	26289.7	1.59
4	DNK	KORSOR	32.55	418.44	26289.7	0.81
4	DNK	NAESTVED	123.13	429.33	26289.7	3.17
4	DNK	HADERSLEV	71.06	352.95	28479.7	1.06
4	DNK	SVENDBORG	79.09	464.59	60314.8	1.51
4	DNK	SONDERBORG	87.22	439.22	28479.7	2.22
4	EST	TALLINN	629.75	782.29	42852.7	18.6
4	EST	NARVA	71.84	753.59	18522.2	1.18
4	EST	PARNU	144.95	354.44	12848.2	2.69
4	EST	TARTU	206.74	546.7	25471.9	4.53
4	EST	KURESSAARE	56.57	356.83	20995.1	0.95
4	EST	VALGA	38.83	310.64	13657.6	0.56
4	FIN	TAMPERE	996.03	344.89	34298.6	21.55
4	FIN	HELSINKI	2735.95	539.69	44351.8	69.09
4	FRA	LILLE	2257.77	1058.9	29492.1	75.81
4	FRA	DUNKERQUE	1053.05	484.57	29492.1	21.96
4	FRA	SAINTOMER	130.29	469.29	29492.1	2.76
4	FRA	HAZEBROUCK	37.69	617.06	29492.1	0.67
4	FRA	MERVILLE	56.11	455.31	29492.1	0.83
4	FRA	SAINTAMANDLESEAUX	20.05	688.88	29492.1	0.25
4	FRA	MAUBEUGE	169.4	645.46	29492.1	4.99
4	FRA	CAMBRAI	95.38	570.79	29492.1	1.56
4	FRA	ABBEVILLE	82.4	352.6	28026	1.16
4	FRA	CAUDRY	39.83	521.58	29492.1	0.54
4	FRA	FOURMIES	31.16	528.92	29492.1	0.54
4	FRA	AMIENS	298.23	629.75	28026	6.28
4	FRA	SAINTQUENTIN	137.76	530.26	28026	2.53
4	FRA	CHARLEVILLEMEZIERES	308.56	388.12	30827.3	3.45
4	FRA	LONGWY	192.97	431.84	28086.2	3.16
4	FRA	CHERBOURG	274.87	345.47	28619.6	4.9
4	FRA	YVETOT	33.64	518.01	32094.5	0.31
4	FRA	LAON	101.57	327.21	28026	1.12
4	FRA	CAEN	1305.51	490.95	29488.3	27.6
4	FRA	ROUEN	847.5	657.86	32094.5	15.05
4	FRA	COMPIEGNE	217.62	430.88	28026	4.41
4	FRA	BEAUVAIS	103.54	604.21	28026	2.24
4	FRA	METZ	951.48	587.61	28086.2	20.71
4	FRA	SOISSONS	123.05	422.36	28026	1.58
4	FRA	PARIS	5612.7	2071.58	57434.5	175.9
4	FRA	FORBACH	489.74	450.91	28086.2	11.31
4	FRA	REIMS	455.7	543.16	30827.3	8.99
4	FRA	LISIEUX	74.09	373.98	28619.6	1.19
4	FRA	VERNON	69.29	481.81	32094.5	0.68
4	FRA	EVREUX	126.77	568.85	32094.5	2.54
4	FRA	CHATEAUTHIERRY	59.73	392.88	28026	0.71
4	FRA	CHALONSSURMARNE	210.23	309.75	30827.3	3.5
4	FRA	WISSEMBOURG	8.14	706.51	34072.4	0.28
4	FRA	NANCY	1008.81	461.2	28086.2	16.54
4	FRA	NIEDERBRONNLESBAINS	25.74	387.4	34072.4	0.52
4	FRA	GRANVILLE	98.45	310.86	28619.6	1.35
4	FRA	HAGUENAU	114.46	512.26	34072.4	2.32
4	FRA	FLERS	77.51	325.38	28619.6	1.22
4	FRA	DREUX	120.8	431.15	31395.1	2.43
4	FRA	SAVERNE	55.05	384.92	34072.4	1.09
4	FRA	SARREBOURG	45.5	375.21	28086.2	0.84
4	FRA	STRASBOURG	670.72	908.55	34072.4	17.12
4	FRA	SAINTMALO	184.43	461.31	30480.5	4.97
4	FRA	SAINTBRIEUC	441.27	367.47	30480.5	6.3
4	FRA	BREST	685.23	432.73	30480.5	11.18
4	FRA	PROVINS	61.48	302.69	61730.1	0.53
4	FRA	ETAMPES	80.25	442.01	61730.1	0.96
4	FRA	CHARTRES	182.57	541.98	30695.8	3.23
4	FRA	DINAN	83.6	357.15	30480.5	0.7
4	FRA	ALENCON	126.65	367.21	28619.6	1.41
4	FRA	TROYES	322.64	454.85	30827.3	5.81
4	FRA	SAINTDIE	115.17	310.75	28086.2	1.08
4	FRA	SELESTAT	113.5	325.64	34072.4	2.51
4	FRA	SENS	143.19	326.25	30375	1.65
4	FRA	RENNES	758.33	603.1	30480.5	17.9
4	FRA	COLMAR	170.82	632.16	34072.4	5.5
4	FRA	LAVAL	174.86	470.06	32909.4	2.96
4	FRA	LEMANS	452.99	529.55	32909.4	10.07
4	FRA	MONTARGIS	136.36	411.86	30695.8	2.21
4	FRA	QUIMPER	158.03	506.84	30480.5	4.4
4	FRA	ORLEANS	767.9	451.02	30695.8	15.06
4	FRA	MULHOUSE	514.64	661.16	34072.4	11.8
4	FRA	LORIENT	346.63	523.44	30480.5	7.21
4	FRA	VENDOME	80.77	307.38	30695.8	1.31
4	FRA	VANNES	212.22	492.92	30480.5	3.68
4	FRA	MONTBELIARD	453.81	544.06	29173.8	11
4	FRA	VESOUL	107.49	301.05	29173.8	1.18
4	FRA	BLOIS	257.85	319.83	30695.8	3.9
4	FRA	ANGERS	405.77	637.12	32909.4	10.2
4	FRA	TOURS	690.59	517.01	30695.8	15.21
4	FRA	DIJON	1336.61	349.79	30375	19.22
4	FRA	SAINTNAZAIRE	549.75	360.55	32909.4	12.97
4	FRA	NANTES	784.21	830.51	32909.4	21.96
4	FRA	BESANCON	382.36	480.7	29173.8	9.56
4	FRA	SAUMUR	101.64	319.54	32909.4	1.72
4	FRA	CLISSON	59.86	351.07	32909.4	0.61
4	FRA	CHOLET	242.63	335.29	31801.4	5.23
4	FRA	POITIERS	651.64	357.84	29585.3	11.78
4	FRA	PONTARLIER	77	321.49	29173.8	1.73
4	FRA	CHALLANS	58.4	361.16	32909.4	1.49
4	FRA	CHATEAUROUX	215.06	311.04	30695.8	2.85
4	FRA	LAROCHESURYON	172.26	416.71	32909.4	3.69
4	FRA	LONSLESAUNIER	69.15	413.48	29173.8	1.32
4	FRA	MOULINS	123.74	311.6	29195.5	2.52
4	FRA	LESSABLESDOLONNE	95.23	463.58	32909.4	1.28
4	FRA	FONTENAYLECOMTE	54.14	321.3	32909.4	0.83
4	FRA	MACON	242.74	307.45	34990.3	4.96
4	FRA	CLUSES	752.31	442.63	37297.9	13.99
4	FRA	THONONLESBAINS	122.17	622.99	37297.9	3.07
4	FRA	NIORT	272.02	342.92	29585.3	5.85
4	FRA	BOURGENBRESSE	156.17	434.87	37297.9	4.04
4	FRA	LAROCHELLE	304.66	556.51	29585.3	9.84
4	FRA	VICHY	188.36	366.86	29195.5	3.03
4	FRA	LYON	3358.47	753.01	37153.2	70.21
4	FRA	ROANNE	163.2	463.48	37297.9	1.8
4	FRA	AMBERIEUENBUGEY	82.64	361.23	37297.9	0.93
4	FRA	ROCHEFORT	142.72	338.44	29585.3	2.43
4	FRA	CLERMONTFERRAND	931.58	456.98	29195.5	18.4
4	FRA	ANNECY	224.36	757.87	37297.9	6.54
4	FRA	LIMOGES	503.98	453.9	27882	11.71
4	FRA	TARARE	48.81	320.94	37297.9	0.53
4	FRA	SAINTES	109.83	338.46	29585.3	1.46
4	FRA	ANGOULEME	336.07	376.89	29585.3	4.83
4	FRA	CHAMBERY	429.58	510.59	37297.9	8.43
4	FRA	ALBERTVILLE	117.79	333.96	37297.9	2.21
4	FRA	GRENOBLE	821.99	698.52	37297.9	16.41
4	FRA	PERIGUEUX	255.9	322.07	32737.6	2.37
4	FRA	BRIVELAGAILLARDE	307.97	302.39	29269.3	4.59
4	FRA	VALENCE	553.99	395.37	37297.9	9.15
4	FRA	BORDEAUX	1480.36	663.65	32737.6	33.04
4	FRA	LEPUYENVELAY	145.86	335.48	29195.5	2.26
4	FRA	ROMANSSURISERE	106.5	544.5	37297.9	2.64
4	FRA	AUBENAS	98.82	309.78	37297.9	1.18
4	FRA	GAP	128.26	327.43	34472.2	2.45
4	FRA	NICE	5369.06	688.96	34472.2	101.47
4	FRA	MARMANDE	77.93	315.1	32737.6	1.24
4	FRA	AGEN	240.82	361.07	32737.6	2.22
4	FRA	ALES	217.91	406.93	28954.4	2.42
4	FRA	AVIGNON	695.5	526.17	33920.4	13.56
4	FRA	ALBI	321.83	328.63	32617.9	4.92
4	FRA	MONTAUBAN	195.08	377.71	32617.9	3.6
4	FRA	MONTDEMARSAN	141.7	324.38	32737.6	2.48
4	FRA	MONTPELLIER	1647.21	587.69	28954.4	36.4
4	FRA	BAYONNE	803.47	376.73	32737.6	13.97
4	FRA	TOULOUSE	1407.27	756.33	32617.9	38.78
4	FRA	BEAUCAIRE	86.1	301.35	31713.3	1.12
4	FRA	DAX	142.14	351.48	32737.6	1.89
4	FRA	ARLES	97.95	344.82	34472.2	1.53
4	FRA	PAU	703.36	337.26	32737.6	11.39
4	FRA	CARCASSONNE	260.55	307.03	28954.4	4.52
4	FRA	TARBES	243	405.57	32617.9	4.55
4	FRA	PERPIGNAN	1099.37	384.42	28954.4	22.69
4	FRA	AJACCIO	301.65	308.36	34472.2	2.66
4	GBR	ABERDEEN	843.6	388.56	38133.4	13.82
4	GBR	DUNDEE	439.9	535.07	38133.4	8.53
4	GBR	PERTH	146.67	425.65	38133.4	2.78
4	GBR	GLASGOW	5310.72	666.58	38133.4	139.51
4	GBR	NEWCASTLEUPONTYNE	3106.16	819.95	29564.8	98.5
4	GBR	DUMFRIES	135.93	323.71	38133.4	1.99
4	GBR	LONDONDERRY	299.38	412.8	30506.7	4.56
4	GBR	CARLISLE	247.11	400.47	32953	4.78
4	GBR	BALLYMENA	121.43	363.82	30506.7	2.04
4	GBR	BELFAST	1661.94	558.66	30506.7	39.97
4	GBR	NORTHALLERTON	49.59	398.13	31657.9	0.76
4	GBR	KENDAL	71.93	443.99	32953	1.06
4	GBR	SCARBOROUGH	148.77	542.51	31657.9	3.24
4	GBR	NEWRY	144.36	362.92	30506.7	2.7
4	GBR	BARROWINFURNESS	241.18	382.66	32953	3.36
4	GBR	MORECAMBE	231.69	568.01	32953	4.45
4	GBR	BRIDLINGTON	75.63	523.57	31657.9	1.38
4	GBR	YORK	171.09	1141.38	31657.9	5.47
4	GBR	HARROGATE	120	818.62	31657.9	3.31
4	GBR	BIRMINGHAM	7649.11	1333.56	32423.7	312.48
4	GBR	LIVERPOOL	5652.22	1179.07	32256	216.95
4	GBR	KINGSTONUPONHULL	869.15	700.24	31726.7	20.03
4	GBR	SCUNTHORPE	195.6	548.01	31657.9	4.3
4	GBR	LOUTH	48.7	364.49	32896.3	0.64
4	GBR	STOKEONTRENT	671.32	1074.55	32930.3	25.51
4	GBR	LINCOLN	163.93	924.31	32896.3	4.04
4	GBR	SKEGNESS	59.24	450.61	32896.3	1.04
4	GBR	BOSTON	86.54	613.26	32896.3	1.6
4	GBR	GRANTHAM	56.91	833.14	32896.3	1.78
4	GBR	STAFFORD	67.85	1080.3	32896.3	2.66
4	GBR	SPALDING	58.1	624.69	32896.3	1.32
4	GBR	KINGSLYNN	111.1	495.14	35687.1	2.22
4	GBR	MELTONMOWBRAY	42.19	711.72	32896.3	0.62
4	GBR	NORWICH	520.59	582.06	35687.1	12.15
4	GBR	SHREWSBURY	109.71	747.63	32896.3	2.74
4	GBR	LOWESTOFT	303.32	640.51	35687.1	6.32
4	GBR	PETERBOROUGH	246.42	915.03	35687.1	7.72
4	GBR	CORBY	67.82	927.99	32896.3	2.24
4	GBR	RUGBY	124	777.83	32896.3	3.87
4	GBR	ABERYSTWYTH	60.2	384.67	28923.8	0.87
4	GBR	NORTHAMPTON	351.05	1206.98	32896.3	14.18
4	GBR	CAMBRIDGE	180.3	1049.89	35687.1	5.83
4	GBR	STRATFORDUPONAVON	34.4	835.6	32896.3	1.01
4	GBR	BEDFORD	115.35	1162.65	35687.1	4.47
4	GBR	GREATMALVERN	45.94	751.27	32896.3	1.14
4	GBR	IPSWICH	386.12	694.62	35687.1	9.55
4	GBR	HEREFORD	73.71	898.62	32896.3	1.88
4	GBR	BLETCHLEY	232.73	1124.26	43820.9	9.07
4	GBR	LONDON	7246.77	2006.45	47070	318.7
4	GBR	GLOUCESTER	272.41	1107.6	35399.3	9.7
4	GBR	COLCHESTER	139.59	1080.39	35687.1	4.91
4	GBR	BRAINTREE	53.01	1101.94	35687.1	1.61
4	GBR	CLACTONONSEA	100.06	863.17	35687.1	2.95
4	GBR	OXFORD	282.38	1004.26	53350.2	8.55
4	GBR	AYLESBURY	70.45	1266.52	53350.2	2.39
4	GBR	BRISTOL	3949.07	768.81	30588.9	105.62
4	GBR	WITHAM	51	603.23	35687.1	1.1
4	GBR	WITNEY	72.08	712.11	53350.2	1.62
4	GBR	SWINDON	194.5	1196.02	35399.3	6.48
4	GBR	NEWBURY	122.05	743.28	53350.2	2.69
4	GBR	MARGATE	654.36	754.67	53350.2	18.23
4	GBR	WESTONSUPERMARE	81.9	1128.48	35399.3	2.51
4	GBR	BASINGSTOKE	111.74	1127.29	53350.2	4.07
4	GBR	ANDOVER	62.33	775.07	53350.2	1.85
4	GBR	ILFRACOMBE	40.37	357.23	35399.3	0.52
4	GBR	ROYALTUNBRIDGEWELLS	153.04	883.55	53350.2	4.26
4	GBR	ASHFORD	119.5	724.04	53350.2	2.98
4	GBR	BRIDGWATER	92.33	592.72	35399.3	3.54
4	GBR	BARNSTAPLE	257.96	355.49	35399.3	4.21
4	GBR	SALISBURY	71.61	721.79	35399.3	1.47
4	GBR	SOUTHAMPTON	1754.64	1182.05	53350.2	58.97
4	GBR	TAUNTON	156.79	595.68	35399.3	2.93
4	GBR	YEOVIL	101.28	642.45	35399.3	2.17
4	GBR	TIVERTON	47.2	463.55	35399.3	0.95
4	GBR	HASTINGS	114.67	1250.22	53350.2	3.83
4	GBR	BOURNEMOUTH	635.79	910.85	41382.9	18.62
4	GBR	EASTBOURNE	136.58	1114.33	53350.2	4.41
4	GBR	HONITON	34.4	369.33	35399.3	0.4
4	GBR	EXETER	773.62	587.97	35399.3	16.03
4	GBR	WEYMOUTH	134.36	701.73	35399.3	2.8
4	GBR	PLYMOUTH	535.87	665.5	35399.3	10.75
4	HUN	MISKOLC	455.06	544.69	15101.5	8.71
4	HUN	OZD	72.69	467.87	15101.5	0.38
4	HUN	SALGOTARJAN	82.56	430.04	11074.4	0.54
4	HUN	NYIREGYHAZA	173.57	671.88	13339.7	1.5
4	HUN	MATESZALKA	66.81	301.55	13339.7	0.05
4	HUN	EGER	114.89	521.71	16863.3	1.51
4	HUN	MOSONMAGYAROVAR	65.79	516.26	28944.5	0.97
4	HUN	HAJDUNANAS	38.91	335.5	18121.8	0.21
4	HUN	ESZTERGOM	84.35	434.16	24917.5	1.55
4	HUN	BUDAPEST	1711.13	1421.1	30355.8	73.84
4	HUN	KOMAROM	47.1	335.88	24917.5	0.96
4	HUN	GYOR	160.53	768.37	28944.5	4.36
4	HUN	SOPRON	72.51	774.24	28944.5	2.1
4	HUN	HAJDUHADHAZ	35.59	440.6	18121.8	0.09
4	HUN	HAJDUBOSZORMENY	53.41	427.45	18121.8	0.19
4	HUN	TATABANYA	170.26	506.8	24917.5	3.17
4	HUN	BALMAZUJVAROS	27.02	499.99	18121.8	0.07
4	HUN	HEVES	17.83	524.33	16863.3	0.03
4	HUN	DEBRECEN	202.15	1047.78	18121.8	6.17
4	HUN	OROSZLANY	40.35	392.78	24917.5	0.62
4	HUN	KOSZEG	22.14	399.23	20890.4	0.26
4	HUN	MOR	29.47	412.13	21393.8	0.95
4	HUN	PILIS	8.1	954.15	21142.1	0.01
4	HUN	SZOMBATHELY	114.16	690.21	20890.4	2.19
4	HUN	ZIRC	18.53	351.83	17870.1	0.04
4	HUN	SZEKESFEHERVAR	149.06	642.69	21393.8	5.49
4	HUN	SZOLNOK	265.19	338.89	15101.5	3.12
4	HUN	VESZPREM	318.76	356.53	17870.1	5.64
4	HUN	CEGLED	64.97	405.36	21142.1	1.34
4	HUN	ABONY	26.68	411.61	21142.1	0.35
4	HUN	AJKA	67.98	378.33	17870.1	1.53
4	HUN	NAGYKOROS	52.36	354.37	21142.1	0.2
4	HUN	DUNAUJVAROS	107.06	526.9	21393.8	1.88
4	HUN	KECSKEMET	140.58	642.64	15856.6	2.55
4	HUN	TAPOLCA	50.77	309.47	17870.1	0.47
4	HUN	SARBOGARD	16.93	344.08	21393.8	0.33
4	HUN	ZALAEGERSZEG	167.71	345.4	20135.3	2.39
4	HUN	KESZTHELY	92.1	356.31	20135.3	2.14
4	HUN	BEKESCSABA	155.21	427.93	13591.4	2.75
4	HUN	KISKUNFELEGYHAZA	62.65	334.18	15856.6	0.81
4	HUN	KISKOROS	38.13	309.17	15856.6	0.8
4	HUN	KALOCSA	47.61	371.7	15856.6	0.49
4	HUN	NAGYKANIZSA	90.64	474.08	20135.3	0.87
4	HUN	HODMEZOVASARHELY	96.6	359.37	17870.1	1.09
4	HUN	KAPOSVAR	126.78	487.33	15604.9	2.96
4	HUN	SZEKSZARD	79.04	419.08	18121.8	1.4
4	HUN	SZEGED	311.22	537.96	17870.1	5.82
4	HUN	BONYHAD	32.48	362.74	18121.8	0.44
4	HUN	NAGYATAD	30.15	314.53	15604.9	0.29
4	HUN	MAKO	45.53	450.44	17870.1	0.57
4	HUN	BAJA	76.51	387.13	15856.6	1.53
4	HUN	PECS	321.29	589.32	16360	6.84
4	HUN	RACKEVE	26.27	325.43	21142.1	0.56
4	ISL	REYKJAVIK	461.36	429.44	42449.2	2.93
4	LVA	VALMIERA	108.61	311.5	25097.1	1.98
4	LVA	VENTSPILS	95.37	418.96	40282.4	1.42
4	LVA	RIGA	1091.31	745.89	51033.1	29.82
4	LVA	JELGAVA	140.13	516.98	22301.5	2.31
4	LVA	LIEPAJA	126.78	636.67	24398.1	1.54
4	LVA	REZEKNE	116.64	366.3	18699.8	1.73
4	LVA	DAUGAVPILS	184.14	566.27	19213.2	3.64
4	MLT	RABAT	65.62	449.73	29593.9	1.41
4	MLT	BIRKIRKARA	246.92	1496.28	29593.9	9.4
4	NOR	OSLO	5032.17	344.09	58039.9	100.97
4	POL	GDANSK	1149.44	927.92	23051.9	30.71
4	POL	LEBORK	75.02	584.72	23051.9	0.95
4	POL	SLUPSK	178.99	467.67	23051.9	2.44
4	POL	KOSZALIN	242.77	540.74	23051.9	3.36
4	POL	ELBLAG	125	688.65	18534.2	2.48
4	POL	KOSCIERZYNA	53.04	523.59	23051.9	0.7
4	POL	TCZEW	100.76	699.75	23051.9	1.19
4	POL	MALBORK	68.44	636.73	23051.9	0.96
4	POL	GIZYCKO	57.23	597.78	18534.2	0.93
4	POL	BIALOGARD	58.97	448.13	23051.9	0.82
4	POL	STAROGARDGDANSKI	82.55	703.25	23051.9	1.28
4	POL	SWINOUJSCIE	54.17	680.92	23051.9	1.19
4	POL	MRAGOWO	79.23	333.6	18534.2	0.47
4	POL	ELK	94.86	705.98	18534.2	1.21
4	POL	OLSZTYN	302.91	681.1	18534.2	3.59
4	POL	KWIDZYN	99.96	481.46	23051.9	0.95
4	POL	SZCZECINEK	99.42	446.95	23051.9	0.6
4	POL	OSTRODA	83.3	493.6	18534.2	0.17
4	POL	CHOJNICE	66.45	701.19	23051.9	1.46
4	POL	GRAJEWO	69.06	377.44	18261.7	0.67
4	POL	ILAWA	59.22	626.38	18534.2	0.57
4	POL	SZCZECIN	496.09	924.65	23051.9	10.47
4	POL	SZCZYTNO	82.03	312.97	18534.2	0.6
4	POL	GOLENIOW	42.43	367.2	23051.9	0.89
4	POL	GRUDZIADZ	135.38	462.78	20987.3	2.81
4	POL	SWIECIE	129.98	405.24	20987.3	2.27
4	POL	STARGARDSZCZECINSKI	93.43	715.14	23051.9	1.69
4	POL	WALCZ	73.73	384.23	23051.9	0.62
4	POL	BRODNICA	82.92	425.88	20987.3	1.07
4	POL	DZIALDOWO	69.21	385.8	18534.2	0.51
4	POL	BIALYSTOK	304.51	1138.4	18261.7	5.64
4	POL	LOMZA	119.77	415.23	18261.7	2.07
4	POL	BYDGOSZCZ	396.93	1023.92	20987.3	11.68
4	POL	PILA	137.68	567.57	26166	1.81
4	POL	NAKLONADNOTECIA	49.98	392.56	20987.3	0.59
4	POL	MLAWA	75.52	474.2	40884.4	0.93
4	POL	OSTROLEKA	112.36	606.11	40884.4	1.68
4	POL	TORUN	239.64	939.45	20987.3	6.4
4	POL	CIECHANOW	74.4	384.51	40884.4	1.22
4	POL	INOWROCLAW	267.31	423.91	20987.3	2.28
4	POL	OSTROWMAZWIECKA	74.52	386.81	40884.4	1.16
4	POL	WAGROWIEC	51.4	550.15	26166	0.78
4	POL	GORZOWWIELKOPOLSKI	173.49	786.84	23167.8	2.97
4	POL	BIELSKPODLASKI	56.07	495.5	18261.7	0.67
4	POL	PLONSK	64.51	430.92	40884.4	1.36
4	POL	PLOCK	248.84	564.26	40884.4	3.75
4	POL	WYSZOW	59.91	530.97	40884.4	1.21
4	POL	POZNAN	817.53	967.24	26166	22.98
4	POL	GNIEZNO	108.62	720.3	26166	2.11
4	POL	WARSZAWA	2091.05	1236.53	40884.4	68.97
4	POL	NOWYDWORMAZWIECKI	98.36	430.12	40884.4	1.23
4	POL	GOSTYNIN	65.83	344.1	40884.4	0.56
4	POL	KONIN	279.77	403.13	26166	3.77
4	POL	WRZESNIA	74.31	480.18	26166	2.48
4	POL	SWIEBODZIN	59.34	316.32	23167.8	0.46
4	POL	KUTNO	119.77	444.76	16898.9	1.33
4	POL	SOCHACZEW	84.88	542.02	40884.4	1.36
4	POL	SRODAWIELKOPOLSKA	66.66	328.04	26166	1.08
4	POL	KOLO	73.47	422.71	26166	1.99
4	POL	SIEDLCE	141.33	602.21	40884.4	2.3
4	POL	LOWICZ	67.88	506.94	16898.9	1.05
4	POL	ZYRARDOW	66.39	743.45	40884.4	1.69
4	POL	BIALAPODLASKA	108.28	362.16	21259.9	1.74
4	POL	TUREK	82.15	439.26	26166	0.85
4	POL	ZIELONAGORA	165.6	591	23167.8	3.85
4	POL	JAROCIN	81.21	403.79	26166	0.98
4	POL	SKIERNIEWICE	90.1	414.49	16898.9	1.41
4	POL	OZORKOW	39.29	596.33	16898.9	0.76
4	POL	LUKOW	64.48	546.59	21259.9	0.81
4	POL	GOSTYN	58.78	388.95	26166	0.48
4	POL	LODZ	781.22	1196.76	16898.9	21.92
4	POL	LESZNO	90.88	780.74	26166	0.71
4	POL	NOWASOL	63.62	724.01	23167.8	1.02
4	POL	KALISZ	385.66	588.06	26166	6.24
4	POL	KROTOSZYN	59.55	490.53	26166	1.04
4	POL	GLOGOW	144.49	550.64	28346.5	1.47
4	POL	ZARY	67.55	613.43	23167.8	0.43
4	POL	ZAGAN	58.08	471.83	23167.8	0.51
4	POL	RAWICZ	52.28	450.94	26166	0.8
4	POL	ZDUNSKAWOLA	100.35	569.89	16898.9	1.34
4	POL	SIERADZ	96.67	484.6	16898.9	0.85
4	POL	TOMASZOWMAZOWIECKI	93.62	778.01	16898.9	1.94
4	POL	LUBIN	202.97	533.9	28346.5	2.39
4	POL	RADOM	234.45	1064.09	40884.4	6.42
4	POL	PIONKI	71.5	343.23	40884.4	0.25
4	POL	LUBARTOW	60.92	486.14	21259.9	0.79
4	POL	PULAWY	110.31	471.62	21259.9	2.02
4	POL	PIOTRKOWTRYBUNALSKI	102.37	803.91	16898.9	2.65
4	POL	BELCHATOW	73.27	864.82	16898.9	1.08
4	POL	OPOCZNO	46.71	544.91	16898.9	0.36
4	POL	LUBLIN	408.23	1076.98	21259.9	10.34
4	POL	LECZNA	22.86	807.96	21259.9	0.43
4	POL	BOLESLAWIEC	69.7	640.46	28346.5	0.48
4	POL	OLESNICA	79.37	567.11	28346.5	1.47
4	POL	WIELUN	70.3	409.38	16898.9	1.74
4	POL	LEGNICA	153.99	731.03	28346.5	4.31
4	POL	KONSKIE	51.16	512.39	19079.4	0.68
4	POL	ZGORZELEC	47.23	712.51	28346.5	0.88
4	POL	WROCLAW	506.2	1339.48	28346.5	13.39
4	POL	CHELM	136.07	562.53	21259.9	2.19
4	POL	SKARZYSKOKAMIENNA	123.88	540.54	19079.4	1.85
4	POL	LUBAN	37.9	661.48	28346.5	0.27
4	POL	RADOMSKO	98.84	552.5	16898.9	1.35
4	POL	STARACHOWICE	86.61	666.14	19079.4	1.87
4	POL	JAWOR	32.07	787.73	28346.5	0.6
4	POL	KRASNYSTAW	80.82	302.56	21259.9	1.31
4	POL	KLUCZBORK	61.04	426.28	19897.1	0.52
4	POL	KRASNIK	103.97	439.97	21259.9	1.15
4	POL	OSTROWIECSWIETOKRZYSKI	110.39	763.3	19079.4	2.27
4	POL	KIELCE	352.13	724.04	19079.4	6.65
4	POL	OLAWA	51.45	686.92	28346.5	0.78
4	POL	JELENIAGORA	111.59	749.75	28346.5	1.22
4	POL	CZESTOCHOWA	323.56	840.41	26711.1	5.05
4	POL	WALBRZYCH	179.57	1353.18	28346.5	2.88
4	POL	SWIDNICA	86.46	797.07	28346.5	1.36
4	POL	BRZEG	52.08	819.68	19897.1	0.55
4	POL	KAMIENNAGORA	21.51	929.17	28346.5	0.33
4	POL	OPOLE	197.23	706.15	19897.1	3.61
4	POL	ZAMOSC	121.16	546.55	21259.9	2.2
4	POL	DZIERZONIOW	84.03	866.91	28346.5	1.39
4	POL	SANDOMIERZ	95.93	409.94	19079.4	1.48
4	POL	STALOWAWOLA	148.62	588.3	16898.9	2.84
4	POL	TARNOBRZG	134.57	370.83	16898.9	2.49
4	POL	BILGORAJ	58.39	537.7	21259.9	1.05
4	POL	STRZELCEOPOLSKIE	40.03	406.23	19897.1	1.58
4	POL	ZAWIERCIE	101.26	570.67	26711.1	2.17
4	POL	KATOWICE	2344.52	1195.66	26247.2	73.77
4	POL	NYSA	64.34	616.03	19897.1	1.29
4	POL	TOMASZOWLUBELSKI	80.2	360.66	21259.9	1.47
4	POL	KLODZKO	49.84	634.48	28346.5	0.52
4	POL	KEDZIERZYNKOZLE	219.72	373.84	19897.1	1.63
4	POL	MIELEC	90.22	758.58	16898.9	1.92
4	POL	CHRZANOW	137.95	615.21	21259.9	3.75
4	POL	KRAKOW	711.56	1268.19	21259.9	22.2
4	POL	RACIBORZ	52.95	869.13	26711.1	0.99
4	POL	RZESZOW	226.85	1032.97	16898.9	5.87
4	POL	DEBICA	81.4	779.19	16898.9	1.37
4	POL	TARNOW	228.02	666.05	21259.9	5.26
4	POL	JAROSLAW	95.15	542.57	16898.9	1.57
4	POL	BIELSKOBIALA	229.8	1133.74	26711.1	9.9
4	POL	BOCHNIA	58.56	659.1	21259.9	2.15
4	POL	CIESZYN	100.31	588.13	26711.1	2.99
4	POL	PRZEMYSL	165.97	342.89	16898.9	3.43
4	POL	JASLO	119.34	449.85	16898.9	2.2
4	POL	KROSNO	155.24	517.07	16898.9	3.36
4	POL	GORLICE	85.37	553.91	21259.9	0.83
4	POL	ZYWIEC	30.39	967.68	26711.1	0.94
4	POL	NOWYSACZ	107.01	1001.85	21259.9	2.72
4	POL	SANOK	99.95	486.73	16898.9	2.07
4	POL	NOWYTARG	58.08	655.78	21259.9	1.61
4	PRT	VIANADOCASTELO	125.26	503.98	21644	1.99
4	PRT	PORTO	2523.12	977.36	21766.2	67.6
4	PRT	VILAREAL	78.53	492.2	21644	1.21
4	PRT	AMARANTE	46.75	451.61	21644	0.31
4	PRT	VISEU	128.65	569.62	23192	2.34
4	PRT	COIMBRA	749.04	449.6	23192	13.47
4	PRT	COVILHA	111.7	314.52	23192	0.7
4	PRT	LEIRIA	363.09	391.39	23192	6.38
4	PRT	TOMAR	74.91	300.89	23192	1.37
4	PRT	CALDASDARAINHA	106.76	391.44	23192	1.54
4	PRT	SANTAREM	177.03	316.06	26193.8	2.3
4	PRT	TORRESVEDRAS	149.92	327.99	23192	1.68
4	PRT	LISBOA	2019.07	1397.94	35927.1	57.17
4	PRT	EVORA	136.18	357.72	26193.8	0.87
4	PRT	FUNCHAL	645.71	392.16	26690.1	10.93
4	ROU	DOROHOI	34.26	672.71	10482.5	0.04
4	ROU	RADAUTI	53.79	491.14	12352.6	0.36
4	ROU	SATUMARE	89.38	1061.72	14292.3	1.63
4	ROU	BOTOSANI	100.92	1108.4	10482.5	0.75
4	ROU	VISEUDESUS	29.84	313.49	13467.3	0.35
4	ROU	SUCEAVA	207.4	600.31	12352.6	3.08
4	ROU	CAREI	35.02	554.18	14292.3	0.18
4	ROU	BAIAMARE	105.71	1131.08	13467.3	1.84
4	ROU	GURAHUMORULUI	32.81	336.25	12352.6	0.31
4	ROU	FALTICENI	48.44	553.96	12352.6	0.57
4	ROU	NASAUD	17.36	424.69	15887.5	0.12
4	ROU	PASCANI	83.41	419.05	16057.9	0.87
4	ROU	ZALAU	70.17	757.56	15571.6	0.6
4	ROU	TARGUNEAMT	54.5	374.65	12449.9	0.46
4	ROU	TARGUGANGIULESTI	37.68	484.39	16057.9	0.2
4	ROU	IASI	282.65	1194.82	16057.9	4.08
4	ROU	DEJ	76.06	459.04	23847.8	0.19
4	ROU	BISTRITA	69.68	864.86	15887.5	0.95
4	ROU	ORADEA	224.37	948.12	19515.9	3.69
4	ROU	ALESD	34.89	308.17	19515.9	0.09
4	ROU	GHERLA	45.96	468.2	23847.8	0.25
4	ROU	PIATRANEAMT	213.53	509	12449.9	1.02
4	ROU	ROMAN	89.19	659.38	12449.9	0.82
4	ROU	HUEDIN	9.93	712.71	23847.8	0.08
4	ROU	SALONTA	50.26	325.73	19515.9	2.29
4	ROU	CLUJNAPOCA	216.98	1594.38	23847.8	5.07
4	ROU	REGHIN	70.17	511.24	15925.3	0.27
4	ROU	BUHUSI	37.47	367.59	15539.9	0.02
4	ROU	HUSI	53.91	459.94	10023.9	0.21
4	ROU	VASLUI	99.1	568.2	10023.9	0.61
4	ROU	BACAU	135.67	1145.36	15539.9	1.96
4	ROU	TURDA	139.78	553.19	23847.8	1.01
4	ROU	TARGUMURES	144.55	1135.65	15925.3	2.04
4	ROU	STEI	25.86	333.04	19515.9	0.01
4	ROU	MIERCUREACIUC	73.71	532.61	15462.4	0.91
4	ROU	AIUD	57.84	318.22	20415	0.51
4	ROU	ODORHEIUSECUIESC	45.45	740.86	15462.4	0.38
4	ROU	CRISTURUSECUIESC	17.12	395.11	15462.4	0.07
4	ROU	TARGUOCNA	41.35	306.25	15539.9	0.24
4	ROU	ONESTI	106.96	419.57	15539.9	0.8
4	ROU	BARLAD	96.96	641.69	10023.9	0.25
4	ROU	SIGHISOARA	55.58	480.09	15925.3	0.5
4	ROU	ARAD	191.16	835.64	21148.9	4.1
4	ROU	BLAJ	33.74	510.89	20415	0.26
4	ROU	MEDIAS	77.55	636.87	22898.3	0.65
4	ROU	BRAD	31.4	376.02	19601.1	0.12
4	ROU	ALBAIULIA	90.73	652.35	20415	0.82
4	ROU	SEBES	54.69	394.32	20415	0.18
4	ROU	HUNEDOARA	327.82	426.44	19601.1	2.92
4	ROU	SFANTUGHEORGHE	67.3	786	15170.2	0.68
4	ROU	TECUCI	111.39	369.84	16064.7	0.68
4	ROU	ORASTIE	52.42	347.91	19601.1	0.97
4	ROU	FAGARAS	84.61	377.19	25364.6	0.27
4	ROU	SIBIU	191.48	852.11	22898.3	4.4
4	ROU	JIMBOLIA	29.22	312.55	27221.3	0.33
4	ROU	TIMISOARA	216.66	1572.65	27221.3	7.13
4	ROU	FOCSANI	161.27	601.65	12962.8	2.11
4	ROU	AVRIG	15.53	424.67	22898.3	0.22
4	ROU	BRASOV	498.32	692.27	25364.6	5.9
4	ROU	LUGOJ	74.09	532.14	27221.3	0.81
4	ROU	HATEG	29.33	322.58	19601.1	0.31
4	ROU	GALATI	194.17	1144.26	16064.7	2.32
4	ROU	PETROSANI	204.34	472.36	19601.1	0.66
4	ROU	CARANSEBES	59.47	397.84	16681.4	0.31
4	ROU	RAMNICUSARAT	67.33	589.37	13642.7	0.61
4	ROU	BOCSA	22.85	357.64	16681.4	0.36
4	ROU	RESITA	93.32	697.5	16681.4	0.67
4	ROU	BRAILA	173.39	982.76	16405.8	2.13
4	ROU	CAMPULUNG	51.2	641.57	23071.6	0.42
4	ROU	CAMPINA	181.68	422.97	20941.8	3.68
4	ROU	TULCEA	81.97	790.27	15339.1	0.62
4	ROU	VALENIIDEMUNTE	25.34	516.31	20941.8	0.31
4	ROU	BUZAU	106.27	1131.88	13642.7	1.51
4	ROU	RAMNICUVALCEA	161.44	662.74	15741.4	1.31
4	ROU	TARGUJIU	114.39	717.08	21918.3	1.29
4	ROU	BAICOI	94.42	300.03	20941.8	1.11
4	ROU	ORAVITA	9.08	593.97	16681.4	0.26
4	ROU	PLOIESTI	314.7	854.43	20941.8	6.83
4	ROU	MIOVENI	40.62	722.39	23071.6	0.23
4	ROU	TARGOVISTE	94.61	963.59	14095.5	1.38
4	ROU	PITESTI	258.83	768.82	23071.6	2.37
4	ROU	MOTRU	39.51	417.79	21918.3	0.15
4	ROU	GAESTI	34.1	456.06	14095.5	0.04
4	ROU	URZICENI	46.28	445.18	13911.4	0.12
4	ROU	DROBETATURNUSEVERIN	157.71	529.89	13765.9	1.26
4	ROU	BUCURESTI	772.85	2797.03	36230.5	28.8
4	ROU	FILIASI	35.42	390.33	16613.8	0.01
4	ROU	SLOBOZIA	64.74	610.58	13911.4	0.37
4	ROU	SLATINA	90.01	785.44	12359.3	1.16
4	ROU	CRAIOVA	232.53	1196.77	16613.8	3.36
4	ROU	CONSTANTA	378.11	958.98	25186.7	5.12
4	ROU	BALS	30.66	528.29	12359.3	0.33
4	ROU	MEDGIDIA	75.57	535.63	25186.7	0.52
4	ROU	VIDELE	11.67	558.35	12377.5	0.14
4	ROU	BASARABI	62.12	311.54	25186.7	0.53
4	ROU	CALARASI	93.58	3715	12375.2	0.9
4	ROU	CARACAL	52.97	543.69	12359.3	0.36
4	ROU	ROSIORIDEVEDE	68.99	420.82	12377.5	0.49
4	ROU	BAILESTI	43.81	328.66	16613.8	0.03
4	ROU	ALEXANDRIA	63.62	698.04	12377.5	0.62
4	ROU	GIURGIU	102	701.69	10669.7	1.34
4	ROU	MANGALIA	75.74	479.77	25186.7	0.93
4	ROU	CORABIA	26.39	404.51	12359.3	0.09
4	ROU	TURNUMAGURELE	55.18	421.97	12377.5	0.55
4	ROU	SAVENI	16.36	322.61	10482.5	0.01
4	ROU	FUNDULEA	13.87	1484.72	12375.2	0.05
4	ROU	PERISORU	12.47	681.94	12375.2	0.02
4	ROU	FUNDENI	12.3	1443.21	12375.2	0.11
4	SWE	UPPSALA	413.57	450.29	39829	6.74
4	SWE	VASTERAS	313.95	408.21	39829	6.02
4	SWE	STOCKHOLM	2470.88	800.94	61916	59.82
4	SWE	ESKILSTUNA	297.32	311.2	37001.6	3.96
4	SWE	NORRKOPING	384.72	316.46	38599.7	7.27
4	SWE	GOTEBORG	1593.15	523.12	43198.7	37.31
4	SWE	ALINGSAS	97.38	313.45	44008.6	1.65
4	SWE	JONKOPING	406.14	303.58	39951.9	8.12
4	SWE	ANGELHOLM	101.06	302.94	39951.9	2.99
4	SWE	HELSINGBORG	540.1	399.47	39951.9	13.3
4	SWE	MALMO	922.36	625.33	39951.9	28.41
4	SWE	TRELLEBORG	79.36	361.2	39951.9	1.6
4	TUR	KIRKLARELI	74.04	531.83	31852.9	0.72
4	TUR	EDIRNE	252.75	528.74	21320.3	3.28
4	TUR	BARTIN	107.1	490.19	18507.3	1.03
4	TUR	BAFRA	109.79	689.23	14903.2	0.55
4	TUR	ZONGULDAK	143.07	1066.38	18507.3	0.85
4	TUR	LULEBURGAZ	201.3	379.83	31852.9	2.14
4	TUR	BOYABAT	75.04	300.71	12945.9	0.78
4	TUR	SARAY	79.63	584.2	22165	0.31
4	TUR	CAYCUMA	90	585.71	18507.3	0.54
4	TUR	KASTAMONU	130.87	680.5	15805.6	2.75
4	TUR	SAMSUN	294.66	1939.75	14903.2	4.33
4	TUR	CORLU	474.86	892.31	23241.5	4.91
4	TUR	EREGLI	88.54	955.07	18507.3	0.43
4	TUR	UZUNKOPRU	66.88	327.44	21320.3	0.49
4	TUR	KARABUK	196.91	725.41	18507.3	2.23
4	TUR	DEVREK	81.23	405.69	18507.3	0.49
4	TUR	ISTANBUL	3277.06	4476.08	28113.8	79.49
4	TUR	CARSAMBA	91.01	691.13	14903.2	0.81
4	TUR	TERME	77.81	383.15	14903.2	0.36
4	TUR	ARDESEN	91.62	388.56	16833.4	0.61
4	TUR	ARTVIN	59.83	301.06	18958	0.59
4	TUR	VEZIRKOPRU	71.59	407.35	14903.2	0.26
4	TUR	UNYE	44.65	954.63	9439.9	0.74
4	TUR	RIZE	604.02	362.34	15531	4.95
4	TUR	GIRESUN	405.43	748.07	10561.4	2.64
4	TUR	FATSA	68.29	763.15	9439.9	0.65
4	TUR	KOCAALI	22.86	323.72	18705.4	0.38
4	TUR	TRABZON	504.7	845.87	13360.3	4.26
4	TUR	TEKIRDAG	91.18	977.85	22165	1.02
4	TUR	OSMANCIK	52.87	421.37	14672	0.47
4	TUR	HAVZA	58.75	380.23	14903.2	0.58
4	TUR	DUZCE	867.7	484.54	37402.1	11.96
4	TUR	MERZIFON	221.75	372.47	12763	1.87
4	TUR	KESAN	76.53	442.14	21320.3	0.95
4	TUR	HENDEK	110.03	537.51	18705.4	1.56
4	TUR	AKYAZI	101.01	575.72	18705.4	1.61
4	TUR	ERBAA	89.89	632.41	12158.1	0.89
4	TUR	GOLKOY	30.18	367.9	9439.9	0.18
4	TUR	AMASYA	149.06	546.42	12763	0.88
4	TUR	KARS	160.36	458.73	7858.81	1.13
4	TUR	CANKIRI	103.17	521.18	18507.3	0.48
4	TUR	NIKSAR	78.21	334.15	12158.1	0.81
4	TUR	CORUM	217.13	984.44	14672	1.81
4	TUR	OLTU	46.7	334.88	9416.22	0.47
4	TUR	GEYVE	69.1	428.2	18705.4	0.66
4	TUR	BURSA	882.79	2268.93	28897.8	14.34
4	TUR	GELIBOLU	52.38	318.63	20719.6	0.55
4	TUR	TURHAL	99.6	381.94	12158.1	0.42
4	TUR	BANDIRMA	153.29	707.98	17791.7	0.79
4	TUR	TOKAT	146.58	950.05	12158.1	1.69
4	TUR	ZILE	73.33	340.57	12158.1	0.3
4	TUR	BAYBURT	93.22	320.15	9361.94	0.89
4	TUR	CUBUK	75.4	350.51	24413.5	0.35
4	TUR	KARACABEY	70.81	389.5	28897.8	0.59
4	TUR	CANAKKALE	114.61	881.56	20719.6	1.29
4	TUR	BILECIK	82.14	649.96	22929.8	0.86
4	TUR	KAGIZMAN	49.68	371.1	7858.81	0.29
4	TUR	ANKARA	1847.94	2519.77	24413.5	38.02
4	TUR	GONEN	68.93	485.98	17791.7	0.31
4	TUR	INEGOL	108.09	1457.22	28897.8	1
4	TUR	MUSTAFAKEMALPASA	92.26	459.58	28897.8	0.3
4	TUR	CAN	73.69	326.67	20719.6	0.4
4	TUR	HORASAN	54.43	379.66	9416.22	0.53
4	TUR	ERZURUM	401.73	565.49	9416.22	5.88
4	TUR	IGDIR	93.76	882.29	7858.81	0.67
4	TUR	BOZUYUK	162.37	317.14	22929.8	1.58
4	TUR	KIRIKKALE	267.21	388.26	24413.5	2.53
4	TUR	YOZGAT	104.59	468.37	7560.37	0.56
4	TUR	ESKISEHIR	345.39	1655.27	22292.6	3.12
4	TUR	SORGUN	103.95	413	7560.37	0.51
4	TUR	ERZINCAN	286.17	420.94	10277.5	3.08
4	TUR	AGRI	130.81	888.01	5041.6	1.44
4	TUR	BALIKESIR	262.06	1014.56	17791.7	2.45
4	TUR	KESKIN	50.09	1677.05	24413.5	0.25
4	TUR	EDREMIT	358.04	526.21	17791.7	2.44
4	TUR	POLATLI	88.98	513.06	24413.5	0.47
4	TUR	TAVSANLI	83.01	521.72	16012.6	0.45
4	TUR	DOGUBEYAZIT	56.23	953.51	5041.6	0.54
4	TUR	KUTAHYA	154.27	1080.34	16012.6	1.96
4	TUR	BIGADIC	30.2	415.06	17791.7	0.21
4	TUR	HINIS	24.18	434.2	9416.22	0.29
4	TUR	AYVALIK	84.18	371.35	17791.7	0.2
4	TUR	PATNOS	64.62	1100.72	5041.6	0.97
4	TUR	KIRSEHIR	169.18	536.69	13202.4	1.54
4	TUR	SOMA	84.87	788.26	21813.5	0.36
4	TUR	VARTO	12.8	649.66	5129.29	0.07
4	TUR	MALAZGIRT	44.49	489.69	5129.29	0.24
4	TUR	BERGAMA	89.03	442.73	28524.1	0.24
4	TUR	SIMAV	78.93	344.37	16012.6	0.42
4	TUR	KIRKAGAC	70.15	550.43	21813.5	0.35
4	TUR	DIKILI	33.12	347.75	28524.1	0.29
4	TUR	DEMIRCI	45.92	327.02	21813.5	0.32
4	TUR	ERCIS	84.57	1103.17	7623.98	1.17
4	TUR	AKHISAR	115.73	696.87	21813.5	0.78
4	TUR	SOLHAN	37.2	419	7053.79	0
4	TUR	BINGOL	107.65	759.86	7053.79	0.89
4	TUR	ALIAGA	153.5	444.77	28524.1	1.13
4	TUR	AFYON	266.62	826.4	11205.3	2.93
4	TUR	KAYSERI	606.37	1568.32	16026.6	7.22
4	TUR	MUS	147.29	569.95	5129.29	1.18
4	TUR	NEVSEHIR	454.21	328.73	18782.2	3.61
4	TUR	BOLVADIN	63.16	352.19	11205.3	0.36
4	TUR	ELAZIG	289.6	1163.89	15121.5	4.16
4	TUR	USAK	148.18	1070.29	12738.6	1.34
4	TUR	MANISA	153.72	1963.15	21813.5	2.85
4	TUR	IZMIR	1292.35	2382.66	28524.1	25.55
4	TUR	CAY	36.75	304.62	11205.3	0.54
4	TUR	VAN	212.98	1893.35	7623.98	1.41
4	TUR	KULA	47	468.69	21813.5	0.47
4	TUR	TATVAN	63.48	636.66	5729.61	0.46
4	TUR	SALIHLI	101.59	945.39	21813.5	1.09
4	TUR	SANDIKLI	52.52	445.81	11205.3	0.15
4	TUR	BITLIS	79.87	403.62	5729.61	0.82
4	TUR	MALATYA	365.64	1292.13	12568.1	1.94
4	TUR	AKSARAY	133.9	1081.67	15804.2	1.02
4	TUR	DEVELI	62.84	498.32	16026.6	0.37
4	TUR	AKSEHIR	113.42	541.95	14197.4	0.78
4	TUR	ALASEHIR	67.66	702.79	21813.5	0.28
4	TUR	CIVRIL	70.45	351.88	18923.5	0.42
4	TUR	YALVAC	51.3	301.6	13393.4	0.35
4	TUR	ERGANI	64.33	1017.55	11653.4	0.41
4	TUR	AFSIN	73.25	476.04	14053.7	0.48
4	TUR	ODEMIS	81.5	772.41	28524.1	0.47
4	TUR	ELBISTAN	126.06	697.22	14053.7	0.48
4	TUR	SILVAN	84.34	307.59	11653.4	0.16
4	TUR	CERMIK	46.64	445.25	11653.4	0.23
4	TUR	TIRE	79.63	484.67	28524.1	0.36
4	TUR	BASKALE	36.41	477.78	7623.98	0.16
4	TUR	BULDAN	36.41	352.21	18923.5	0.29
4	TUR	KONYA	547.51	1538.51	14197.4	6.98
4	TUR	DIYARBAKIR	280.18	2111	11653.4	3.04
4	TUR	NIGDE	310.48	506.82	15804.2	3.26
4	TUR	KUSADASI	254.39	454.14	20555.2	2.14
4	TUR	SIIRT	80.67	1343.92	8176.66	0.81
4	TUR	NAZILLI	191.47	581.78	17899	1.27
4	TUR	KURTALAN	28.91	614.49	8176.66	0.14
4	TUR	BATMAN	232.93	1570.94	8176.66	1.62
4	TUR	GERMENCIK	27.56	487.37	17899	0.41
4	TUR	AYDIN	237.12	1077.46	17899	2.92
4	TUR	KAHTA	168.77	337.17	8147.01	0.77
4	TUR	BISMIL	55.14	476.15	11653.4	0.16
4	TUR	DENIZLI	312.57	1888.73	18923.5	3.59
4	TUR	ISPARTA	172.53	1521.19	13393.4	1.28
4	TUR	GOLBASI	65.55	360.68	8147.01	0.43
4	TUR	ADIYAMAN	161.52	1070.47	8147.01	1.51
4	TUR	SOKE	91.82	605.29	17899	0.65
4	TUR	SIVEREK	95.97	866.14	8940.58	0.68
4	TUR	BURDUR	122.45	600.41	17313	1.03
4	TUR	KARAPINAR	75.3	319.99	14197.4	0.27
4	TUR	BESNI	47.68	554.94	8147.01	0.42
4	TUR	BEYSEHIR	47	475.4	14197.4	0.53
4	TUR	CINE	59.51	355.51	17899	0.39
4	TUR	KAHRAMANMARAS	227.85	1786.8	14053.7	2.62
4	TUR	EREGLI	151.11	591.15	14197.4	2.16
4	TUR	SIRNAK	81.79	331.39	8176.66	1.09
4	TUR	BUCAK	51.57	535.3	17313	0.35
4	TUR	KOZAN	66.61	966.18	17015.1	0.47
4	TUR	MIDYAT	64.57	792.63	8176.66	0.53
4	TUR	KADIRLI	66.71	1245.74	17015.1	0.4
4	TUR	DERIK	25.02	325.58	8176.66	0.05
4	TUR	CIZRE	88.71	735.79	8176.66	1.12
4	TUR	MARDIN	129.37	631.38	8176.66	0.96
4	TUR	MILAS	85.55	377.99	29346.8	0.65
4	TUR	DUZICI	204.86	354.87	17015.1	2.2
4	TUR	VIRANSEHIR	83.57	734.11	8940.58	0.45
4	TUR	KIZILTEPE	137.28	499.61	8176.66	0.48
4	TUR	MUGLA	106.61	542.47	29346.8	0.66
4	TUR	KARAMAN	161	782.27	14197.4	1.13
4	TUR	SANLIURFA	214.08	2238.79	8940.58	2.05
4	TUR	GAZIANTEP	376.28	3480.83	17015.1	8.47
4	TUR	BODRUM	281.25	411.81	29346.8	1.48
4	TUR	OSMANIYE	201.8	1099.3	17015.1	3.44
4	TUR	NUSAYBIN	73.52	763.56	8176.66	0.45
4	TUR	ADANA	1981.96	1054.95	20073.1	25.56
4	TUR	CEYHAN	153.05	547.19	17015.1	1.82
4	TUR	BIRECIK	73.55	632.88	8940.58	0.26
4	TUR	ISLAHIYE	50.32	466.97	17015.1	0.11
4	TUR	SURUC	137.75	538.7	8940.58	0.56
4	TUR	ANTALYA	536	1833.16	19458.6	7.77
[truncated: 19 more rows]

## Sheet: Table 2
Train dataset - Central and South America								Test dataset - Central and South America														Train dataset - Europe								Test dataset - Europe
GRIP region	Country Alpha-3 Code	Urban areas	Area (km2)	Density (cap./km2)	GDP per capita (constant 2011 international US dollars/cap.)	Road material stock (Mt)		GRIP region	Country Alpha-3 Code	Urban areas	Area (km2)	Density (cap./km2)	GDP per capita (constant 2011 international US dollars/cap.)	Road material stock (Mt)		Central and South America	With train dataset					GRIP region	Country Alpha-3 Code	Urban areas	Area (km2)	Density (cap./km2)	GDP per capita (constant 2011 international US dollars/cap.)	Road material stock (Mt)		GRIP region	Country Alpha-3 Code	Urban areas	Area (km2)	Density (cap./km2)	GDP per capita (constant 2011 international US dollars/cap.)	Road material stock (Mt)		Europe	With train dataset
2	ARG	SANNICOLASDELOSARROYOS	345.68	472.65	19634.3	1.66		2	ARG	SANRAFAEL	387.06	368.76	21546.9	2.64			Value	Conf. Int. lower	Conf. Int. upper	p-value		4	AUT	BLUDENZ	84.13	383.62	46953.8	2.27		4	AUT	DORNBIRN	356.49	751.95	46953.8	17.35			Value	Conf. Int. lower	Conf. Int. upper	p-value
2	ARG	CRESPO	78.68	328.39	14331.3	0.11		2	ARG	POSADAS	270.48	1272.8	10123.3	1.76		Intercept	13.4489	12.8612	14.0367	1.51045e-150		4	AUT	SANKTPOLTEN	192.6	357.65	36599.5	7.24		4	AUT	NEUSIEDLAMSEE	19.9	359.02	30130.6	0.66		Intercept	4.30349	3.19867	5.40831	7.48123e-14
2	ARG	FORMOSA	237.58	908.68	8579.14	0.84		2	ARG	PRESIDENCIAROQUESAENZPENA	172.87	532	9866.88	0.08		Area	1.22816	1.12012	1.3362	3.15688e-70		4	AUT	GRAZ	624.18	659.54	38377.2	22.66		4	AUT	RIEDIMINNKREIS	50.55	365.8	43787	1.8		Area	1.08655	1.04376	1.12935	2.07822e-222
2	ARG	RESISTENCIA	644.24	1143.74	10011.1	1.06		2	ARG	SANFRANCISCO	141.35	350.89	21951.9	0.31		Density	NA					4	AUT	GMUNDEN	268.51	344.65	43787	10.96		4	AUT	SPITTALANDERDRAU	67.08	312.7	37358.5	2.21		Density	0.308179	0.202406	0.413952	1.62446e-08
2	ARG	PUERTOIGUAZU	37.38	846.12	10123.3	0.25		2	ARG	SANFERNANDODELVALLEDECATAMARCA	355.53	580.24	33423	1.46		GDP per capita	NA					4	AUT	OBERNDORFBEISALZBURG	25.02	327.99	50877.1	0.73		4	AUT	BRAUNAUAMINN	36.86	464.01	43787	1.11		GDP per capita	0.97137	0.883675	1.05907	6.26493e-79
2	ARG	PUERTOMADRYN	128.89	632.62	37295.8	0.14		2	ARG	PERICO	120.63	421.73	10908.2	0.99		R-square	0.58					4	AUT	LINZ	821.47	582.93	43273.6	29.97		4	AUT	STEYR	120.82	490.31	43787	3.94		R-square	0.84
2	ARG	PASODELOSLIBRES	105.65	324.01	10347.7	0.5		2	ARG	OBERA	111.97	650.52	10123.3	0.03								4	AUT	LANGENLOIS	18.65	362.78	36599.5	0.73		4	AUT	SCHARDING	21.43	368.4	43787	0.71
2	ARG	ZARATE	454.09	374.12	19592.4	2.29		2	ARG	RAFAELA	149.96	430.64	22327.8	0.2		With test dataset						4	AUT	MICHELDORFINOBEROSTERREICH	28.01	347.67	43787	0.53		4	AUT	KLAGENFURT	252.11	498.66	37358.5	12.38		With test dataset
2	ARG	SANTAROSA	237.15	450.27	25192.2	0.71		2	ARG	SANPEDRO	143.01	362.57	10908.2	0.84		Mean square error	1.38					4	AUT	KREMSANDERDONAU	94.12	351.18	36599.5	3.1		4	AUT	EBREICHSDORF	45.14	371.83	36599.5	1.85		Mean square error	0.23
2	ARG	GENERALROCA	269.07	331.35	19339	0.65		2	ARG	CHACABUCO	117.88	305.21	19592.4	0.2								4	AUT	SALZBURG	317.38	763.34	50877.1	13.63		4	BGR	BURGAS	339.3	447.1	15077.5	3.68
2	ARG	BUENOSAIRES	5057.23	3000.72	20821.6	95.83		2	ARG	SANJUAN	873.21	630.17	11156.1	7.09		Central and South America	With whole dataset					4	AUT	VILLACH	216.14	349.72	37358.5	8.05		4	BGR	RUSE	124.34	794.98	12503.3	2.4		Europe	With whole dataset
2	ARG	GENERALPICO	117.54	443.66	25192.2	0.25		2	ARG	SANSALVADORDEJUJUY	336.5	942.78	10908.2	1.8			Value	Conf. Int. lower	Conf. Int. upper	p-value		4	AUT	INNSBRUCK	1519.91	308.51	45891.3	36.02		4	BGR	PAZARDZIK	259.98	329.46	12503.3	1.81			Value	Conf. Int. lower	Conf. Int. upper	p-value
2	ARG	QUEQUEN	191.04	405.07	19592.4	0.97		2	ARG	NEUQUEN	882.24	496.39	21242.6	2.35		Intercept	13.546	13.0977	13.9944	3.37995e-281		4	AUT	WIEN	1572.82	1432.27	41591.2	70.77		4	BGR	VIDIN	99.27	317.48	8825.86	2.13		Intercept	4.76643	4.0345	5.49835	2.86055e-35
2	ARG	CAUCETE	85.22	331.85	11156.1	0.77		2	ARG	SALTA	422.74	1376.12	11748.5	1.74		Area	1.20732	1.12443	1.29021	3.40161e-121		4	AUT	TERNITZ	162.41	305.88	36599.5	5.83		4	BGR	SOFIJA	1160.52	1154.03	33791.6	27.11		Area	1.06064	1.03268	1.08861	0
2	ARG	GUAYMALLEN	1414.02	850.15	21546.9	11.65		2	ARG	LIBERTADORGENERALSANMARTIN	133.82	321.89	10908.2	0.77		Density	NA					4	AUT	WOLFSBERG	76.54	307.5	37358.5	2.97		4	BGR	PLOVDIV	429.71	925.46	13974.3	3.92		Density	0.312038	0.242786	0.38129	3.10414e-18
2	ARG	FRAILEPINTADO	34.16	309.85	10908.2	0.07		2	ARG	GUALEGUAYCHU	207.89	313.22	14331.3	0.71		GDP per capita	NA					4	BGR	KARDZALI	84.45	367.67	9561.35	0.26		4	BGR	HASKOVO	197.28	339.37	9561.35	1.95		GDP per capita	0.938385	0.880467	0.996302	5.1857e-164
2	ARG	VILLAGESELL	102.65	352.82	19592.4	0.15		2	ARG	LAGUNAPAIVA	48.33	397.51	22327.8	0.03		R-square	0.53					4	BGR	DUPNICA	72.05	363.32	10664.6	0.43		4	BGR	DOBRIC	119.48	341.28	12135.6	1.73		R-square	0.86
2	ARG	VIEDMA	169.96	319.06	19465.7	0.93		2	ARG	JUNIN	215.91	349.9	19592.4	0.46								4	BGR	VARNA	565.16	628.89	17365.7	5.35		4	BGR	PLEVEN	283.37	310.57	9561.35	3.73
2	ARG	VILLAMARIA	165.89	431.47	21576	0.63		2	ARG	GOYA	132.59	555.15	10347.7	0.18								4	BGR	SLIVEN	165.19	337.55	8825.86	1.21		4	BGR	STARAZAGORA	173.5	453.61	18019.5	1.51
2	ARG	CUTRALCO	182.56	303.97	45989.5	0.15		2	ARG	CHIVILCOY	143.45	370.5	19592.4	0.26								4	BGR	BLAGOEVGRAD	99.93	527.44	11400.1	2.11		4	BGR	SUMEN	145.81	336.59	10296.8	1.57
2	ARG	ELDORADO	190.07	365.77	10123.3	0.44		2	ARG	MARDELPLATA	632.25	989.89	19592.4	3.15								4	BGR	KJUSTENDIL	100.07	302.36	10664.6	1.25		4	BGR	VRACA	104.02	319.7	14709.8	0.73
2	ARG	SANTOTOME	77.04	352.59	10347.7	1.09		2	ARG	LARIOJA	220.51	822.32	12337.2	0.95								4	BGR	JAMBOL	133.35	528.97	10296.8	1.64		4	CHE	MURI	14.48	577.09	50445.7	0.3
2	ARG	TERMASDERIOHONDO	78.58	504.12	9012.06	0.28		2	ARG	USHUAIA	135.68	343.53	51603.8	0.35								4	BGR	KAZANLAK	81.41	344.21	18019.5	1.39		4	CHE	WIDNAU	45.49	372.93	50445.7	1.15
2	ARG	CONCEPCION	396.34	392.24	10641.1	1.51		2	ARG	BAHIABLANCA	618.28	574.07	19592.4	3.92								4	CHE	BERN	254.09	1173.98	51524.6	9.46		4	CHE	MONTREUX	258.35	593.85	51313.8	6.48
2	ARG	RIOCUARTO	272.57	441.3	21576	0.91		2	ARG	ALVAREZ	75.9	325.3	22327.8	0.41								4	CHE	BULLE	67.3	510.71	38772.9	1.41		4	CHE	LANGENTHAL	53.9	575.08	51524.6	1.54
2	ARG	VILLAANGELA	111.17	314.54	9866.88	0.36		2	ARG	SANLUIS	301.14	610.31	22422.1	1.45								4	CHE	ALTDORF	40.75	507.79	37384.3	0.78		4	CHE	THUN	119.4	841.8	51524.6	3.96
2	ARG	CAMPOGRANDE	24.61	368.78	10123.3	0.61		2	ARG	CORDOBA	1401.08	1191.39	21576	13.27								4	CHE	FRIBOURG	123.32	728.08	38772.9	3.24		4	CHE	SANKTGALLEN	728.7	644.51	46648.3	23.2
2	ARG	CONCEPCIONDELURUGUAY	128.17	413.7	14331.3	0.75		2	ARG	TRELEW	184.49	492.35	37295.8	0.34								4	CHE	ZURICH	1922.94	1055.1	63901.3	74.81		4	CHE	BIASCA	11.79	458.56	51017.6	0.19
2	ARG	ROSARIO	1149.07	1043.88	20728.5	24.62		2	ARG	SANTIAGODELESTERO	403.56	932.22	9012.06	1.04								4	CHE	WEINFELDEN	48.35	443.75	43093.5	1.04		4	CHE	KREUZLINGEN	38.93	855.96	43093.5	1.34
2	ARG	RIOGRANDE	92.18	549.37	51603.8	0.48		2	ARG	SANMIGUELDETUCUMAN	712.35	1359.9	10641.1	5.19								4	CHE	YVERDON	48.33	764.54	51313.8	1.57		4	CHE	CHIASSO	55.85	863.49	51017.6	1.54
2	ARG	SANPEDRO	136.32	300.55	19592.4	0.4		2	ARG	SANCARLOSDEBARILOCHE	219.94	442.38	19339	0.64								4	CHE	GLARUS	53.47	442.54	45173.1	0.81		4	CHE	KONOLFINGEN	21.22	415.09	51524.6	0.3
2	ARG	QUITILIPI	89.29	301.88	9866.88	0.07		2	ARG	JESUSMARIA	129.92	338.03	21576	0								4	CHE	LACHAUXDEFONDS	242.93	496.3	51821.4	5.65		4	CHE	BASEL	263.43	1652.36	53425.1	11.29
2	ARG	VILLAMERCEDES	256.91	383.34	22422.1	1		2	ARG	PERGAMINO	172.77	433.11	19592.4	0.67								4	CHE	LAUSANNE	187.04	1658.6	51313.8	7.95		4	CHE	DELÉMONT	56.07	378.17	51524.6	1.07
2	ARG	SANTAFE	878.18	763.62	19867.3	3.2		2	ARG	RAWSON	94.92	414.55	37295.8	0.24								4	CHE	BIEL	341.52	704.45	48224.8	11.71		4	CHE	BURGDORF	50.01	629.16	51524.6	1.29
2	ARG	RECONQUISTA	193.89	423.56	22327.8	0.23		2	ARG	CONCORDIA	196.81	647.21	14331.3	1.22								4	CHE	WUNNEWILFLAMATT	22.39	343.71	38772.9	0.35		4	CHE	BALSTHAL	33	436.48	46574.9	0.97
2	ARG	RIOSEGUNDO	101.27	301.35	21576	0.6		2	BOL	PUNATA	242.34	300.16	5924.02	0.82								4	CHE	GENEVE	334.97	1613.92	75709.1	8.87		4	CHE	SCHAFFHAUSEN	51.8	1083.39	59529.5	2.25
2	ARG	TANDIL	192.47	560.81	19592.4	1.2		2	BOL	VIACHA	94.14	342.44	5731.94	0.1								4	CHE	FRAUENFELD	48.35	629.17	43093.5	1.64		4	CHE	INTERLAKEN	40.16	538.91	51524.6	0.97
2	ARG	MERCEDES	98.1	520.54	19592.4	0.38		2	BOL	POTOSI	126.66	1060.08	5521.81	0.02								4	CHE	LANGNAU	32.2	303.17	51524.6	0.21		4	CHE	LUZERN	186.28	1223.97	46960.4	7.63
2	ARG	COMODORORIVADAVIA	430.36	457.81	37295.8	0.48		2	BOL	LAPAZ	504.93	2919.1	5731.94	3.48								4	CHE	MOUTIER	14.47	483.21	51524.6	0.36		4	CHE	LUGANO	392.42	581.77	51017.6	9.2
2	BOL	MONTERO	111.62	797.14	7008.52	0.16		2	BOL	SUCRE	192.7	953.67	5013.53	0.17								4	CHE	CHUR	95.18	499.49	45521.4	1.3		4	CYP	STROVOLOS	1034.59	468.34	30309.6	22
2	BOL	SANTACRUZ	742.93	1963.64	7008.52	5.72		2	BOL	COCHABAMBA	603.1	1740.53	5924.02	1.22								4	CHE	SCHWYZ	12.22	971.81	42836.3	0.35		4	CYP	PAFOS	255.1	309.23	30309.6	6.08
2	BOL	ELTORNO	50.49	413.05	7008.52	0.11		2	BOL	LLALLAGUA	85.16	362.17	5521.81	0.11								4	CYP	LARNACA	723.84	305.22	30309.6	11.98		4	CYP	LEMESOS	399.52	582.92	30309.6	11.81
2	BRA	TRESLAGOAS	182.95	600.82	17696.6	0.52		2	BRA	GOIANESIA	101.39	607.65	20628.3	0.01								4	CZE	OSTRAVA	862.25	793.95	25688.2	29.75		4	CZE	PREROV	78.58	554.75	23333.4	1.12
2	BRA	IPORA	98.22	301.7	20628.3	0.06		2	BRA	GUARABIRA	142.13	521.72	6990.99	0.07								4	CZE	KOLIN	142.23	418.47	26972.6	2.5		4	CZE	KYJOV	38.55	326.57	28685.1	1.54
2	BRA	OLIMPIA	80.67	585.22	24921.3	0.09		2	BRA	TERESINA	568.27	1731.04	2279.86	0.12								4	CZE	UHERSKYBROD	46.9	350.54	25474.1	0.46		4	CZE	PARDUBICE	292.53	512.13	24831.9	6.14
2	BRA	MATAO	130.79	588.19	24921.3	0.19		2	BRA	PEREIRABARRETO	73.09	315.7	24921.3	0.17								4	CZE	PLZEN	384.35	601.26	26972.6	10.61		4	CZE	USTINADLABEM	750.24	530.95	24831.9	15.56
2	BRA	CARAZINHO	108.38	540.54	19460.1	0.59		2	BRA	JACOBINA	115.87	431.69	907.56	0.22								4	CZE	BEROUN	98.57	368.84	26972.6	3		4	CZE	NERATOVICE	63.08	381.36	26972.6	1.51
2	BRA	MORADANOVA	74.89	391.07	7592.99	0.14		2	BRA	RIOGRANDE	418.01	510.48	19460.1	0.47								4	CZE	NACHOD	152.73	325.63	24617.8	2.72		4	CZE	VARNSDORF	61.02	508.07	24831.9	1.91
2	BRA	ITAPEMIRIM	73.04	458.93	19257	0.22		2	BRA	IPIAU	83.21	491.3	907.56	0.01								4	CZE	USTINADORLICI	44.33	347.91	24831.9	1.3		4	CZE	LITOMERICE	102.76	429.03	24831.9	1.98
2	BRA	GUARAPUAVA	235.74	638.53	1714.75	2.85		2	BRA	MAFRA	137.29	495.94	20113.9	0.13								4	CZE	OPAVA	109.05	587.69	25688.2	2.43		4	CZE	AS	27.94	418.63	22049	0.66
2	BRA	MARABA	175.28	1006.44	8602.79	0.28		2	BRA	NOVAFRIBURGO	251.24	660.74	20986	0.11								4	CZE	HRADECKRALOVE	271.53	473.99	24617.8	5.21		4	CZE	CHEB	78.61	433.5	22049	1.87
2	BRA	GARUVA	39.49	306.31	20113.9	0.29		2	BRA	PAROBE	243.63	637.56	19460.1	0.66								4	CZE	BRNO	586.51	867.14	28685.1	15.44		4	CZE	HODONIN	72.59	433.79	28685.1	0.9
2	BRA	SANTAROSA	134.67	482.94	19460.1	0.07		2	BRA	ARACAJU	898.83	1088.22	9538.38	2.47								4	CZE	JIHLAVA	126.86	426.65	26758.5	1.76		4	CZE	STERNBERK	31.36	384.71	23333.4	0.27
2	BRA	UNIAODOSPALMARES	78.62	671.31	6491.12	0.69		2	BRA	COXIPODAPONTE	757.22	1122.2	10471.9	0.36								4	CZE	LOUNY	43.42	508.03	24831.9	0.87		4	CZE	TACHOV	33.51	362.91	26972.6	0.25
2	BRA	ICO	80.98	389.92	7592.99	0.07		2	BRA	ITARARE	94.2	478.19	24921.3	0.07								4	CZE	MLADABOLESLAV	77.51	729.74	26972.6	1.64		4	CZE	JICIN	42.26	510.9	24617.8	1
2	BRA	PARANAIBA	112.76	321.52	10471.9	0.12		2	BRA	SANTOANTONIODAPLATIN	98.53	400.6	1714.75	0.07								4	CZE	PISEK	64.95	464.5	26116.3	1.07		4	CZE	STRAKONICE	66.69	367.73	26116.3	0.96
2	BRA	LIMEIRA	485.89	1116.55	24921.3	1		2	BRA	CARPINA	342.46	505.96	8919.08	1.6								4	CZE	TABOR	113.58	408.47	26116.3	1.89		4	CZE	STUDENKA	29.71	392	25688.2	0.76
2	BRA	PROMISSAO	82.45	408.32	24921.3	0.15		2	BRA	CATANDUVA	200.31	645.82	24921.3	0.17								4	CZE	BENESOV	43.41	368.9	26972.6	0.48		4	CZE	KARLOVYVARY	343.42	383.34	22049	5.74
2	BRA	BARBACENA	182.76	674.3	14778.5	0.3		2	BRA	IJUI	117.62	615.43	19460.1	0.03								4	CZE	KADAN	95.47	315.34	24831.9	1.13		4	CZE	NYMBURK	83.38	390.09	26972.6	1.87
2	BRA	IRECE	175.28	480.2	907.56	0.16		2	BRA	ITABERAI	62.26	537.81	20628.3	0.12								4	CZE	CESKALIPA	110.95	444.08	23119.4	2.15		4	CZE	PRIBRAM	101.88	401.81	26972.6	1.38
2	BRA	OUROPRETO	211.36	419.18	14778.5	0.48		2	BRA	AGUAI	61.03	520.51	24921.3	0.21								4	CZE	ZLIN	219.69	516.48	25474.1	4.62		4	CZE	KROMERIZ	69.95	467.36	25474.1	1.07
2	BRA	PARNAIBA	258.84	650.07	583.08	0.77		2	BRA	ITAPEVA	139.58	551.02	24921.3	3.15								4	CZE	VSETIN	47.16	502.21	25474.1	0.59		4	CZE	TRUTNOV	105.85	312.28	24617.8	1.11
2	BRA	ARACATUBA	369.21	823.84	24921.3	0.14		2	BRA	GUARIBA	84.08	447.86	24921.3	0.06								4	CZE	ZNOJMO	76.78	478.19	28685.1	0.98		4	CZE	RAKOVNIK	54.03	360.44	26972.6	0.48
2	BRA	CAMPOGRANDE	666.45	1272.03	10471.9	0.48		2	BRA	RESENDE	350.71	519.43	20986	0.4								4	CZE	HAVLICKUVBROD	59.03	391.69	26758.5	0.74		4	CZE	MELNIK	30.94	658.5	26972.6	0.71
2	BRA	CANELA	125.95	530.48	19460.1	0.08		2	BRA	URUGUAIANA	127.77	878.17	19460.1	0.24								4	CZE	CESKATREBOVA	53.72	305.84	24831.9	0.56		4	CZE	ROZNOVPODRADHOSTEM	45.37	455.82	25474.1	0.74
2	BRA	SAOJOSEDOSCAMPOS	2436.78	755.22	24921.3	10.39		2	BRA	FEIRADESANTANA	323.9	1729.45	907.56	0.26								4	CZE	TREBIC	79.55	473.08	26758.5	1.06		4	CZE	PRAHA	1263.48	1323.9	45627.1	53.01
2	BRA	BOMJESUSDOITABAPOANA	71.32	501.76	20121.5	0.01		2	BRA	SAOJOAODELREI	175.3	542.97	14778.5	0.05								4	CZE	NOVYJICIN	165	439.2	25688.2	2.93		4	CZE	DVURKRALOVENADLABEM	53.1	316.57	24617.8	0.75
2	BRA	CHARQUEADAS	148.98	405.06	19460.1	0.36		2	BRA	ERECHIM	129.86	745.38	19460.1	0.2								4	CZE	CESKEBUDEJOVICE	267.15	504.11	26116.3	5.43		4	CZE	VYSKOV	52.21	432.37	28685.1	0.62
2	BRA	MANAUS	594.45	3222.72	10471.9	1.07		2	BRA	JAU	153.43	839.72	24921.3	0.14								4	CZE	DECIN	66.71	694.07	24831.9	1.19		4	CZE	UHERSKEHRADISTE	83.69	494.18	25474.1	1.25
2	BRA	ITUMBIARA	196.1	519.64	20628.3	0.13		2	BRA	BELEM	1032.66	2157.18	8602.79	0.94								4	CZE	ZDARNADSAZAVOU	67.36	350.26	26758.5	0.71		4	CZE	OLOMOUC	147.32	753.3	23333.4	3.94
2	BRA	RIOPARDO	57.17	426.57	19460.1	0.05		2	BRA	GOVERNADORVALADARES	269.24	897.92	14778.5	0.38								4	DEU	ARNSTADT	104.15	324.56	36300.5	2.78		4	CZE	BRECLAV	70.09	352.66	28685.1	0.88
2	BRA	CAJAZEIRAS	114.34	441.67	6990.99	0.02		2	BRA	TRESRIOS	180.18	653.38	20986	0.08								4	DEU	MUHLACKER	40.71	539.24	47764.9	1.41		4	CZE	PROSTEJOV	80.77	633.78	23333.4	1.73
2	BRA	SALVADOR	1661.02	2158.78	907.56	3.18		2	BRA	SAOJOSEDORIOPARDO	101.32	491.13	24921.3	0.32								4	DEU	KOTHEN	57.38	398.12	36340.4	1.26		4	CZE	VLASIM	34.13	323.13	26972.6	0.33
2	BRA	FRUTAL	111.7	436.18	14778.5	0.03		2	BRA	SOROCABA	479.96	1705.43	24921.3	4.87								4	DEU	RASTATT	50.44	954.58	47764.9	1.38		4	CZE	LIBEREC	443.49	454.6	23119.4	12.36
2	BRA	BOAESPERANCA	82.42	408.45	14778.5	0.25		2	BRA	DIVINOPOLIS	249.22	896.61	14778.5	0.04								4	DEU	VERDEN	57.41	455.5	38369.4	0.8		4	CZE	KLATOVY	65.38	322.77	26972.6	0.72
2	BRA	ITABIRA	184.17	573.9	14778.5	0.01		2	BRA	BELOHORIZONTE	2521.02	2038.51	14778.5	3.07								4	DEU	MESCHEDE	27.09	415	43208.9	1.17		4	CZE	VALASSKEMEZIRICI	71.34	397.98	25474.1	1.4
2	BRA	BAURU	471.35	855.12	24921.3	0.27		2	BRA	TEOTONIOVILELA	181.93	384.22	6491.12	2.64								4	DEU	KOBLENZ	311.72	861.23	38171.7	13.88		4	DEU	PASSAU	109.94	514.02	50098	3.84
2	BRA	PARANAVAI	120.36	663.37	1714.75	0.1		2	BRA	VOLTAREDONDA	367.15	1297.45	20986	0.33								4	DEU	SUHL	106.85	387.28	36300.5	4.13		4	DEU	KEMPEN	52.57	678.55	43208.9	1.1
2	BRA	UBATUBA	483.12	535.28	24921.3	0.33		2	BRA	CATAGUASES	106.02	631.67	14778.5	0.07								4	DEU	AACHEN	505.91	1058.29	43208.9	13.02		4	DEU	HOF	95.09	545.52	50098	3.26
2	BRA	JEQUIE	131.22	975.19	907.56	0.2		2	BRA	GUARUJA	1057.48	1504.27	24921.3	3.9								4	DEU	KAUFBEUREN	87.47	572.8	50098	3.92		4	DEU	WARENDORF	30.92	652	43208.9	0.86
2	BRA	POUSOALEGRE	162.52	833.71	14778.5	0.18		2	BRA	TOLEDO	135.82	853.82	1714.75	0.15								4	DEU	BADNEUENAHRAHRWEILER	36.21	619.57	38171.7	1.14		4	DEU	BRAUNSCHWEIG	558.51	747.87	38369.4	12.35
2	BRA	TIMBAUBA	304.55	309.51	8919.08	0.31		2	BRA	JUIZDEFORA	476.63	1156.25	14778.5	0.37								4	DEU	HEIDE	122.52	315.68	37891.5	1.65		4	DEU	LINDLAR	55.64	338.2	43208.9	1.39
2	BRA	PAULOAFONSO	181.47	579.15	907.56	0.16		2	BRA	MOSSORO	265.37	999.57	8413.71	0.19								4	DEU	LUDENSCHEID	68.17	1024.94	43208.9	3.72		4	DEU	ARNSBERG	68.4	786.33	43208.9	3.21
2	BRA	ARARANGUA	100.58	642.36	20113.9	0.29		2	BRA	ITAPERUNA	123.61	666.11	20986	0.29								4	DEU	WEIMAR	121.57	571.1	36300.5	3.75		4	DEU	STUTTGART	1347.72	1399.23	47764.9	47.38
2	BRA	INHUMAS	91.98	526.69	20628.3	0.04		2	BRA	TRAMANDAI	289.94	480.48	19460.1	1.66								4	DEU	BREMERHAVEN	282.96	636.09	42615.5	5.81		4	DEU	FREIBERG	100.84	511.81	37244.2	3.47
2	BRA	BRAGANCAPAULISTA	376.12	758.38	24921.3	4.24		2	BRA	DELMIROGOUVEIA	93.38	405.14	6491.12	0.1								4	DEU	ULM	356.82	745.56	48931.4	16.49		4	DEU	MERZIG	21.03	640.91	41941	0.38
2	BRA	PIRACICABA	287.11	1281.76	24921.3	1.64		2	BRA	CACHOEIRADOSUL	116.78	598.13	19460.1	0.34								4	DEU	GUNZENHAUSEN	39.57	321.44	50098	0.85		4	DEU	ANNABERGBUCHHOLZ	73.47	379.75	37244.2	2.91
2	BRA	UBERLANDIA	399.63	1608.73	14778.5	0.09		2	BRA	CRICIUMA	540.21	596.61	20113.9	1.22								4	DEU	AALEN	97.54	615.26	47764.9	3.29		4	DEU	WALSRODE	74.43	301.56	38369.4	1.08
2	BRA	PELOTAS	368.56	884.11	19460.1	0.55		2	BRA	AQUIDAUANA	130.4	432.59	10471.9	0.06								4	DEU	PFAFFENHOFEN	37.81	556.33	50098	1.24		4	DEU	SANGERHAUSEN	54.55	347.56	36340.4	1.01
2	BRA	VOTUPORANGA	194.53	512.56	24921.3	2.11		2	BRA	PANEDO	142.98	424.28	6491.12	0.06								4	DEU	ALTDORF	26.6	470.79	50098	0.61		4	DEU	IDSTEIN	16.88	765.48	52654.2	1.22
2	BRA	MONTESCLAROS	302.67	1224.78	14778.5	0.53		2	BRA	UNUAI	90.4	685.69	14778.5	0.05								4	DEU	BIBERACH	54.66	648.67	47764.9	2.49		4	DEU	HERBORN	23.71	602.54	52654.2	1.13
2	BRA	CURITIBA	1593.47	1925.23	1714.75	5.59		2	BRA	SAOGABRIEL	143.32	376.38	19460.1	2.68								4	DEU	TRAUNREUT	89.57	386.29	50098	2.06		4	DEU	MARBURG	64.5	920.88	52654.2	1.7
2	BRA	LENCOISPAULISTA	132.07	480.46	24921.3	0.02		2	BRA	FORMIGA	98.38	616.27	14778.5	0.06								4	DEU	STRAELEN	25.91	336.74	43208.9	0.46		4	DEU	GESCHER	28.16	389.7	43208.9	0.36
2	BRA	SAOPEDRO	101.33	321.21	24921.3	0.23		2	BRA	FLORIANO	136.3	471.96	583.08	0.17								4	DEU	UELZEN	65.02	431.16	38369.4	1.8		4	DEU	RATHENOW	83.18	356.33	36275.6	1.06
2	BRA	DOMPEDRITO	99.73	348.3	19460.1	0.09		2	BRA	VALENCA	69.97	777.61	20986	0.75								4	DEU	PFORZHEIM	83.44	1347.42	47764.9	6.24		4	DEU	DRESDEN	779.68	981.23	37244.2	30.25
2	BRA	ITAPETININGA	190.64	700.07	24921.3	0.39		2	BRA	CASCAVEL	227.69	1283.95	1714.75	0.12								4	DEU	BREMEN	1036.48	787.92	46457.1	19.91		4	DEU	SCHORNDORF	47.68	965.61	47764.9	2.14
2	BRA	PATOS	158.74	647.16	6990.99	0.09		2	BRA	PIRIPIRI	109.54	427.31	583.08	0.12								4	DEU	HUSUM	70.33	404.95	37891.5	1.13		4	DEU	BAYREUTH	124.84	660.57	50098	6.84
2	BRA	SANTACRUZDOSUL	227.76	551.72	19460.1	0.52		2	BRA	ITAPETINGA	98.28	683.99	907.56	0.1								4	DEU	EICHSTATT	23.52	464.4	50098	0.57		4	DEU	WERTHEIM	40.12	356.17	50098	1.58
2	BRA	CABOFRIO	826.85	925.72	20986	2.58		2	BRA	ITURAMA	92.02	373.97	14778.5	0.15								4	DEU	REGENSBURG	289.87	769.93	50098	11.07		4	DEU	MARKTHEIDENFELD	34.58	340.04	50098	1.27
2	BRA	PORTONACIONAL	100.97	407.84	20628.3	0.11		2	BRA	BEBEDOURO	138.3	516.63	24921.3	5.07								4	DEU	ELSDORF	35.02	419.11	43208.9	0.52		4	DEU	GERETSRIED	65.75	658.56	50098	1.99
2	BRA	ESCADA	183.71	310.99	8919.08	0.38		2	BRA	SAOLUIS	896.54	1606.49	5673.41	1.78								4	DEU	MEPPEN	34.01	469.21	38369.4	1.14		4	DEU	GUNZBURG	55.39	439.11	50098	2.33
2	BRA	FORTALEZA	1073.85	3196.42	7592.99	3.61		2	BRA	MONTEALTO	87.17	524.46	24921.3	0.31								4	DEU	BLOMBERG	44.78	304.63	43208.9	0.83		4	DEU	ROTHENBURG	37.69	326.49	50098	0.82
2	BRA	SAOFRANCISCODOSUL	78.78	367.37	20113.9	0.13		2	BRA	PORTOFERREIRA	91.31	578.45	24921.3	4.46								4	DEU	CUXHAVEN	96.28	446.64	38369.4	1.44		4	DEU	STASSFURT	50.94	341.75	36340.4	1.24
2	BRA	DOURADOS	261.12	774.59	10471.9	0.29		2	BRA	POCOSDECALDAS	244.6	651.26	14778.5	0.52								4	DEU	STADE	131.67	370.24	38369.4	1.38		4	DEU	RHEINE	54.61	953.53	43208.9	2.59
2	BRA	TUPA	105.58	578.83	24921.3	0.16		2	BRA	BENTOGONCALVES	240.09	677.67	19460.1	0.5								4	DEU	DELITZSCH	38.62	535.93	37244.2	1.12		4	DEU	FLENSBURG	188.36	600.68	37891.5	3.39
2	BRA	MACEIO	1385.25	839.4	6491.12	3.92		2	BRA	CAMPOSDOSGOYTACAZES	501.66	817	20986	1.5								4	DEU	LEMGO	37.14	731.42	43208.9	0.82		4	DEU	ILMENAU	64.14	434.76	36300.5	1.87
2	BRA	VILHENA	104.1	825.9	10471.9	0.12		2	BRA	PRESIDENTEDUTRA	88.4	401.03	5673.41	0.04								4	DEU	SIEGEN	168.42	779.1	43208.9	7.07		4	DEU	HILDESHEIM	142.41	794.09	38369.4	3.53
2	BRA	SAOROQUE	140.8	745.49	24921.3	0.28		2	BRA	CAPAOBONITO	103.19	369.9	24921.3	0.02								4	DEU	GOCH	102.35	412.88	43208.9	1.71		4	DEU	OLDENBURG	220.31	884.76	38369.4	5.55
2	BRA	PARADEMINAS	124.1	661.36	14778.5	0.03		2	BRA	FRANCISCOBELTRAO	186.23	470.44	1714.75	1.09								4	DEU	BRUCHSAL	55.16	744.29	47764.9	1.23		4	DEU	LICHTENFELS	90.49	362.1	50098	3.28
2	BRA	LAJEADO	191.26	620.75	19460.1	0.18		2	BRA	INDAIATUBA	148.01	1562.96	24921.3	0.86								4	DEU	PLETTENBERG	12.25	722.29	43208.9	0.44		4	DEU	KASSEL	358.77	910.34	51067	18.28
2	BRA	SOBRAL	159.81	1037.06	7592.99	0.67		2	BRA	ALTAMIRA	97.65	920.79	8602.79	0.2								4	DEU	BENSHEIM	83.16	940.65	52654.2	2.58		4	DEU	HOLZKIRCHEN	38.32	417.51	50098	1.03
2	BRA	PORTOVELHO	376.36	1124.06	10471.9	0.13		2	BRA	MONTENEGRO	90.85	599.44	19460.1	0.57								4	DEU	BURG	50.99	309.89	36340.4	1		4	DEU	GORLITZ	67.98	759.48	37244.2	2.46
2	BRA	SAOMATEUS	177.95	505.31	19257	0.15		2	BRA	DRACENA	134.7	448.26	24921.3	0.05								4	DEU	SCHWANDORF	81.03	320.79	50098	2.83		4	DEU	MUHLHAUSEN	68.72	465.76	36300.5	1.59
2	BRA	BRASILIA	2394.89	1434.01	20628.3	6.63		2	BRA	PIRACAIA	17.95	1010.38	24921.3	0.01								4	DEU	ESPELKAMP	10.38	1067.35	43208.9	0.2		4	DEU	BADNEUSTADT	52.15	379.48	50098	1.45
2	BRA	ARACATI	111.13	403.13	7592.99	0.07		2	BRA	BARRADOPIRAI	176.47	548.73	20986	0.1								4	DEU	HECHINGEN	28.88	599.32	47764.9	1.74		4	DEU	GOTTINGEN	137.48	911.81	38369.4	5.39
2	BRA	FORMOSA	147.89	676.32	20628.3	1.21		2	BRA	NOVACRUZ	49.74	554.4	8413.71	0.02								4	DEU	WASSERBURG	29.63	441.2	50098	0.69		4	DEU	COTTBUS	266.71	404.24	36275.6	6.34
2	BRA	CAMPOSDOJORDAO	114.69	425.07	24921.3	0.07		2	BRA	DOMELISEU	89	437.45	8602.79	0.57								4	DEU	LEER	115.65	406.34	38369.4	2.37		4	DEU	FURSTENWALDE	81	391.6	36275.6	2.14
2	BRA	CACADOR	138.74	499.01	20113.9	0.02		2	BRA	NOVAANDRADINA	163.25	314.06	10471.9	0.29								4	DEU	BERLIN	2590.55	1584.15	37090	124.21		4	DEU	ERFURT	236.07	829.06	36300.5	9.14
2	BRA	RIODOSUL	153.47	468.3	20113.9	0.15		2	BRA	PALMAS	286.67	984.15	20628.3	0.01								4	DEU	WALDKRAIBURG	69.86	450.87	50098	1.73		4	DEU	PRIEN	30.33	450.02	50098	0.73
2	BRA	ASSIS	233.21	535.57	24921.3	0.28		2	BRA	JIPARANA	162.73	678.17	10471.9	0.12								4	DEU	WEGBERG	42.1	328.7	43208.9	0.71		4	DEU	GERA	150.27	621.05	36300.5	5.58
2	BRA	PALMAS	85.19	523.93	1714.75	0.03		2	BRA	IGUATU	103.78	707.14	7592.99	0.11								4	DEU	TUTTLINGEN	50.22	572.92	47764.9	1.78		4	DEU	WENDEN	31.53	354.75	43208.9	0.89
2	BRA	CALDASNOVAS	245.92	332.93	20628.3	0.18		2	BRA	VENANCIOAIRES	82.38	539.94	19460.1	0.08								4	DEU	ITZEHOE	93.66	469.36	37891.5	1.53		4	DEU	GELNHAUSEN	67	583.1	52654.2	2.39
2	BRA	CHAPECO	185.5	1038.07	20113.9	2.38		2	BRA	FERNANDOPOLIS	134.4	479.22	24921.3	0.58								4	DEU	SCHWABISCHGMUND	91.45	743.61	47764.9	3.95		4	DEU	MUNCHEN	1463.79	1504.25	50098	67.85
2	BRA	BAGE	183.49	624.71	19460.1	0.42		2	BRA	VITORIASANTOANTAO	108.37	1163.23	8919.08	0.16								4	DEU	KULMBACH	62.21	404.37	50098	1.79		4	DEU	AUERBACH	77.37	415.84	37244.2	2.4
2	BRA	ARAPIRACA	147.53	1332.43	6491.12	0.01		2	BRA	SAOCARLOS	236.69	1105.75	24921.3	0.86								4	DEU	BALINGEN	51.62	565.29	47764.9	2.43		4	DEU	VILLINGENSCHWENNINGEN	158.97	601.95	47764.9	5.9
2	BRA	COLATINA	125.36	712.99	19257	0.36		2	BRA	SANTAFEDOSUL	121.9	305.63	24921.3	0.08								4	DEU	BEBRA	41.23	451.5	52654.2	2		4	DEU	NEUMARKT	67.21	563.61	50098	2.12
2	BRA	LONDRINA	729.85	1150.83	1714.75	0.26		2	BRA	RECIFE	2073.39	1811.98	8919.08	8.29								4	DEU	SCHLUCHTERN	23.89	356.77	52654.2	0.57		4	DEU	GUMMERSBACH	43.87	843.3	43208.9	2.25
2	BRA	CAMPOSNOVOS	65.78	424.69	20113.9	0.05		2	BRA	GOIANIA	1105.74	1965.76	20628.3	0.95								4	DEU	GUSTROW	85.9	342.88	35444.2	1.48		4	DEU	HOYERSWERDA	76.33	395.64	37244.2	1.31
2	BRA	MOJI-GUACU	378.02	777.04	24921.3	0.88		2	BRA	PENAPOLIS	118.87	492.49	24921.3	0.23								4	DEU	HELMSTEDT	53.11	393.2	36340.4	1.25		4	DEU	GIESSEN	135.56	861.67	52654.2	3.95
2	BRA	SAOSEBASTIAODOPARAISO	101.08	623.21	14778.5	0.12		2	BRA	CACHOEIRODEITAPEMIRIM	225.83	796.78	19257	0.65								4	DEU	SONDERSHAUSEN	48.31	316.32	36300.5	0.82		4	DEU	AICHACH	34.47	415.98	50098	1.25
2	BRA	JUAZEIRODONORTE	403.39	1040.54	7592.99	0.49		2	BRA	SOUSA	176.67	383.77	6990.99	0.04								4	DEU	BACKNANG	33.56	999.73	47764.9	0.96		4	DEU	BAUTZEN	74.1	515.99	37244.2	2.2
2	BRA	DESCALVADO	75.43	398.94	24921.3	0.08		2	BRA	PETROLINA	354	1178.27	4913.32	0.2								4	DEU	BIELEFELD	1150.95	835.72	42988.9	31.26		4	DEU	GIFHORN	71.46	574.14	38369.4	1.49
2	BRA	CAETE	72.77	492.94	14778.5	0.15		2	BRA	PRESIDENTEVENCESLAU	103.37	357.98	24921.3	0.11								4	DEU	KURTEN	31.78	305.32	43208.9	0.32		4	DEU	NOTTULN	49.92	304.04	43208.9	0.61
2	BRA	CARANGOLA	79.92	328.85	14778.5	0		2	BRA	PONTAPORA	109.6	668.48	10471.9	0.14								4	DEU	OBERKIRCH	32.03	375.16	47764.9	0.37		4	DEU	MARKTOBERDORF	38.4	363.15	50098	1.18
2	BRA	RIODEJANEIRO	4527.79	2795.18	20986	14.57		2	BRA	MATINHOS	205.75	394.53	1714.75	0.44								4	DEU	MUNSTER	153.02	1631.6	43208.9	4.45		4	DEU	WALDSHUTTIENGEN	42.85	611.34	47764.9	2.16
2	BRA	GUARAPARI	279.69	523.37	19257	2.41		2	BRA	CAMPOMOURAO	159.41	553.52	1714.75	1.14								4	DEU	ROSENHEIM	182.54	730.35	50098	6.51		4	DEU	BADTOLZ	46.44	478.32	50098	1
2	BRA	MACAPA	497.66	1128.1	8602.79	0.61		2	BRA	NATAL	623.06	2033.95	8413.71	1.15								4	DEU	ZWICKAU	331.96	584.57	37055.4	11.72		4	DEU	WOLNZACH	17.02	311.38	50098	0.56
2	BRA	PICOS	137.7	485.13	583.08	0.2		2	BRA	MACAE	165.65	1360.31	20986	0.4								4	DEU	LUNEBURG	134.8	753.03	38369.4	2.97		4	DEU	REUTLINGEN	194.17	1175.29	47764.9	7.79
2	BRA	ALEGRETE	137.57	486.98	19460.1	0.16		2	BRA	PRESIDENTEEPITACIO	109.74	341.37	24921.3	0.12								4	DEU	WEISSENFELS	55.95	518.73	36340.4	2.41		4	DEU	SAARBRUCKEN	975.74	696.64	41522.2	24.95
2	BRA	SAOLUISDEMONTESBELO	73.03	395.04	20628.3	0.07		2	BRA	JOSEBONIFACIO	75.16	418.48	24921.3	0.09								4	DEU	ESSEN	5776.39	1625.77	43162.7	209.01		4	DEU	LAHR	45.88	825.39	47764.9	1.07
2	BRA	GOIANA	268.11	396.28	8919.08	0.69		2	BRA	ARARAQUARA	310.35	855.78	24921.3	1.52								4	DEU	NEUBURG	67.42	407.89	50098	1.75		4	DEU	MINDELHEIM	33.63	360.42	50098	0.9
2	BRA	SAOLOURENCO	123.52	480.35	14778.5	0.28		2	BRA	TRESCORACOES	173.78	414.03	14778.5	0.15								4	DEU	OCHTRUP	14.07	591.01	43208.9	0.32		4	DEU	ANSBACH	99.39	393.53	50098	2.22
2	BRA	PINHEIRO	84.98	608.21	5673.41	0.1		2	BRA	ANAPOLIS	283.07	1256.98	20628.3	0.19								4	DEU	OSCHATZ	35.62	370.43	37244.2	0.76		4	DEU	HEIDENHEIM	128.86	520.6	47764.9	5.91
2	BRA	FOZDOIGUACU	285.5	881.23	1714.75	0.82		2	BRA	JANAUBA	122.34	520.8	14778.5	0.8								4	DEU	BADSALZUNGEN	59.12	308.33	36300.5	1.72		4	DEU	HALLE	386.61	790.6	36340.4	14.95
2	BRA	ARACRUZ	74.33	661.41	19257	0		2	BRA	CIANORTE	98.98	700.9	1714.75	0.1								4	DEU	SCHWABISCHHALL	49.05	628.87	47764.9	1.8		4	DEU	BRETTEN	41.08	575.59	47764.9	0.78
2	BRA	SAOSEBASTIAODOPASSE	76.8	413.4	907.56	0.59		2	BRA	PORTOALEGRE	2159.9	1701.5	19460.1	4.13								4	DEU	WITTENBERG	100.79	352.68	36340.4	2.32		4	DEU	DIEPHOLZ	17.55	517.21	38369.4	0.45
2	BRA	CAXIASDOSUL	362.75	1422.05	19460.1	1.13		2	BRA	SALINAS	74.79	400.53	14778.5	0.11								4	DEU	HAMELN	76.26	668.63	38369.4	1.57		4	DEU	HANNOVER	871.6	1040.05	38369.4	21.6
2	BRA	LAPA	68.1	414.57	1714.75	0.14		2	BRA	LINS	151.9	555.45	24921.3	2.65								4	DEU	TRIER	182.3	760.68	38171.7	4.59		4	DEU	HAMBURG	1998.69	1223.85	49259.8	46.57
2	BRA	GOIO-ERE	72.65	372.81	1714.75	0.05		2	BRA	CACOAL	105.88	600.48	10471.9	0.1								4	DEU	AURICH	77.43	463.94	38369.4	1.44		4	DEU	MULLHEIM	47.1	448.35	47764.9	1
2	BRA	CRUZALTA	124.54	474.58	19460.1	0.08		2	BRA	ITUIUTABA	152.7	640.67	14778.5	0.1								4	DEU	RHAUDERFEHN	65.81	302.8	38369.4	1.11		4	DEU	HOCHSTADT	18.17	544.5	50098	0.75
2	BRA	SANTAISABEL	45.52	909.19	24921.3	0.04		2	BRA	IPATINGA	407.89	1157.15	14778.5	3.52								4	DEU	ZEITZ	72.16	381.16	36340.4	1.86		4	DEU	GUBEN	42.28	519.45	36275.6	1.7
2	BRA	CATU	153.71	500.63	907.56	0.31		2	BRA	CRUZDASALMAS	210.46	506.43	907.56	0.08								4	DEU	LAUPHEIM	30.1	557.1	47764.9	1.4		4	DEU	SCHWERIN	199.73	497.88	35444.2	2.26
2	BRA	PRESIDENTEPRUDENTE	384.79	671.57	24921.3	0.26		2	BRA	NOVOHORIZONTE	69.63	526.32	24921.3	0.02								4	DEU	NORDLINGEN	49.32	364.67	50098	1.31		4	DEU	DETMOLD	95.89	848.9	43208.9	2.4
2	BRA	BARREIRAS	175.06	866.32	907.56	0.05		2	BRA	JAGUARAO	80.49	318.25	19460.1	0.02								4	DEU	MEINERZHAGEN	17.62	728.25	43208.9	1.24		4	DEU	SCHMALKALDEN	49.53	312.25	36300.5	1.34
2	BRA	BOITUVA	121.65	587.92	24921.3	0.24		2	BRA	MARILIA	323.62	716.53	24921.3	0.25								4	DEU	BADHERSFELD	60.12	469.46	52654.2	1.73		4	DEU	BUCHLOE	22.8	449.5	50098	0.77
2	BRA	CASCAVEL	59.11	625.93	7592.99	0.27		2	BRA	PARACATU	141.41	571.84	14778.5	1.86								4	DEU	CHEMNITZ	422.29	827.28	37244.2	16.86		4	DEU	KAISERSLAUTERN	215.89	574.26	38171.7	4.56
2	BRA	BOAVISTA	448.71	741.34	10471.9	0.18		2	BRA	CAMOCIM	61.25	759.74	7592.99	0.03								4	DEU	VREDEN	34.33	385.61	43208.9	0.47		4	DEU	ELLWANGEN	43.05	380.45	47764.9	1.17
2	BRA	SAOMIGUELDOESTE	74.12	481.96	20113.9	1.34		2	BRA	GURUPI	138.99	581.16	20628.3	0.03								4	DEU	ESCHWEGE	45.84	404.03	52654.2	1.59		4	DEU	WOLFSBURG	172.63	672.15	38369.4	3.49
2	BRA	CASTRO	121.74	415.47	1714.75	0.17		2	BRA	SAOJOAQUIMDABARRA	82.29	590.98	24921.3	4.01								4	DEU	GARMISCHPARTENKIRCHEN	88.19	302.98	50098	1.65		4	DEU	EPPINGEN	31.51	337.29	47764.9	0.35
2	BRA	CEARAMIRIM	133.13	334.15	8413.71	0.43		2	BRA	SENHORDOBONFIM	91.85	619.73	907.56	0.11								4	DEU	PAPENBURG	100.61	363.74	38369.4	1.69		4	DEU	STENDAL	114.68	311.73	36340.4	1.29
2	BRA	APUCARANA	151.96	783.99	1714.75	0.48		2	BRA	PARANAGUA	203.95	689.57	1714.75	0.27								4	DEU	IDAROBERSTEIN	45.68	501.78	38171.7	1.78		4	DEU	DUREN	127.32	794	43208.9	2.86
2	BRA	SANTOAMARO	100.84	532.79	907.56	0.25		2	BRA	BLUMENAU	1059.5	1023.22	20113.9	3.43								4	DEU	KORBACH	39.89	436.85	52654.2	1.17		4	DEU	BADREICHENHALL	199.74	344.98	50098	5.3
2	BRA	CAMPINAGRANDE	357.37	1226.71	6990.99	0.52		2	BRA	FLORIANOPOLIS	603.24	1439.74	20113.9	1.15								4	DEU	TORGAU	49.16	337.06	37244.2	0.78		4	DEU	EUTIN	73.55	327.61	37891.5	0.71
2	BRA	TUBARAO	186.38	649.89	20113.9	0.07		2	BRA	PONTAGROSSA	400.36	807.25	1714.75	0.42								4	DEU	QUEDLINBURG	91.03	381.18	36340.4	3.06		4	DEU	WERNIGERODE	97.7	384.66	36340.4	2.71
2	BRA	UMUARAMA	121.96	803.24	1714.75	0.04		2	BRA	RIOBRANCO	301.87	1199.39	9524.82	0.33								4	DEU	ZITTAU	56.1	481.54	37244.2	1.89		4	DEU	LUBECK	425.34	675.03	37347.7	7.69
2	BRA	SANTOANTONIODODESCOBERTO	108.82	664.39	20628.3	0.13		2	BRA	TIETE	151.71	534.7	24921.3	0.14								4	DEU	SCHWEINFURT	145.94	634.42	50098	5.12		4	DEU	MOLLN	51.45	392.78	37891.5	0.65
2	BRA	MONTECARMELO	96.57	429.52	14778.5	0.45		2	BRA	LAVRAS	213.07	497.05	14778.5	0.09								4	DEU	DONAUESCHINGEN	41.12	412.03	47764.9	1.74		4	DEU	WOLFEN	115.89	433.49	36340.4	3.15
2	BRA	PACAJUS	151.13	873.65	7592.99	0.25		2	BRA	RONDOPOLIS	251.4	854.76	10471.9	0.04								4	DEU	OSTERHOFEN	14.62	368.31	50098	0.54		4	DEU	DESSAU	152.88	544.21	36340.4	3.9
2	BRA	JOAOPESSOA	513.44	2117.68	6990.99	0.95		2	BRA	SAOMANUEL	96.7	395.79	24921.3	0								4	DEU	EBERSWALDEFINOW	127.36	359.99	36275.6	2.47		4	DEU	PENZBERG	28.09	593.77	50098	0.75
2	BRA	UBERABA	272.17	1137.78	14778.5	0.18		2	BRA	JATAI	152.36	579.36	20628.3	0.15								4	DEU	INGOLSTADT	386.85	529.74	50098	12.68		4	DEU	RIESA	111.62	370.23	37244.2	1.97
2	BRA	ILHEUS	145.65	826.8	907.56	1.63		2	BRA	PEDERNEIRAS	91.78	436.09	24921.3	1.25								4	DEU	MOOSBURG	25.42	569.46	50098	1.13		4	DEU	JENA	130.85	822.49	36300.5	4.23
2	BRA	SANTACRUZDOCAPIBARIBE	102.65	1264.87	8919.08	0.12		2	BRA	SERRANEGRA	67.53	346.06	24921.3	0.08								4	DEU	OLSBERG	24.42	416.87	43208.9	0.96		4	DEU	BURGHAUSEN	216.37	389.26	50098	7.36
2	BRA	TAQUARITINGA	89.35	558.97	24921.3	0.97		2	BRA	ANDRADAS	67.05	464.66	14778.5	0.12								4	DEU	BADKISSINGEN	54.47	370.18	50098	1.47		4	DEU	GOTHA	161.46	348.2	36300.5	4.31
2	BRA	JACAREZINHO	101.61	347.47	1714.75	0.1		2	BRA	BEZERROS	72.47	620.66	8919.08	1.08								4	DEU	FULDA	108.12	792.8	52654.2	5.9		4	DEU	COBURG	205.96	492.29	43199.3	6.43
2	BRA	BARRETOS	155.47	725.66	24921.3	0.96		2	BRA	FRANCA	259.15	1289.06	24921.3	0.1								4	DEU	SCHWALMTAL	68.58	401.1	43208.9	2.1		4	DEU	LUCKENWALDE	48.58	416.99	36275.6	1.47
2	BRA	PIRASSUNUNGA	141.72	447.79	24921.3	0.2		2	BRA	BURITICUPU	89.83	541.71	5673.41	5.91								4	DEU	ZULPICH	10.24	766.24	43208.9	0.27		4	DEU	BURGLENGENFELD	60.64	387.53	50098	2.04
2	BRA	BOTUCATU	179.69	725.36	24921.3	0.13		2	BRA	SANTANADOLIVRAMENTO	143.21	543.67	19460.1	0.42								4	DEU	AMBERG	137.2	514.92	50098	4.13		4	DEU	WEISSENBURG	37.97	361.22	50098	1.16
2	BRA	OURINHOS	337.37	410.23	20280	1.08		2	BRA	CACERAS	159.93	470.6	10471.9	0.21								4	DEU	KLEVE	42.08	897.08	43208.9	0.93		4	DEU	DOBELN	46.97	451.63	37244.2	1.19
2	BRA	SALINOPOLIS	77.89	441.09	8602.79	0.05		2	BRA	REGISTRO	133.11	358.94	24921.3	0.89								4	DEU	KARLSTADT	24.08	355.92	50098	0.56		4	DEU	APOLDA	47.61	450.43	36300.5	0.86
2	BRA	SANTAINES	181.58	587.78	5673.41	0.3		2	BRA	TAQUARI	44.89	460.76	19460.1	0.13								4	DEU	LANDSHUT	189.43	549.03	50098	5.56		4	DEU	BRANDENBURG	137.65	461.11	36275.6	2.96
2	BRA	OSORIO	97.42	372.04	19460.1	0.31		2	BRA	PATOBRANCO	117.46	630.1	1714.75	0.2								4	DEU	BUHL	41.61	679.03	47764.9	1.09		4	DEU	MUNCHBERG	25.06	306.79	50098	0.76
2	BRA	ITAQUARI	836.37	1985.62	19257	2.28		2	BRA	JARDIM	94.61	339.6	10471.9	0.24								4	DEU	PIRMASENS	62.31	816.18	38171.7	1.77		4	DEU	SCHLESWIG	73.32	418.77	37891.5	1.29
2	BRA	CURVELO	134.4	534.69	14778.5	0.46		2	BRA	SANTOSDUMONT	76.45	533.75	14778.5	0.18								4	DEU	SPRINGE	10.94	779.12	38369.4	0.26		4	DEU	BORKEN	24.69	888.69	43208.9	0.71
2	BRA	SAOPAULO	5992.86	3925.66	24921.3	23.27		2	BRA	PASSOS	133.2	800.84	14778.5	0.2								4	DEU	PADERBORN	172.71	901.64	43208.9	4.43		4	DEU	MEMMINGEN	78.17	620.4	50098	3.42
2	BRA	ITU	221.02	1043.12	24921.3	0.98		2	BRA	MIRANDOPOLIS	90.28	333.95	24921.3	0.06								4	DEU	TRAUNSTEIN	64.08	384.82	50098	1.66		4	DEU	KEMPTEN	105.54	766.47	50098	3.76
2	BRA	TRESPONTAS	87.86	555.79	14778.5	0.56		2	BRA	ALAGOINHAS	149.13	912.38	907.56	0.24								4	DEU	STARNBERG	58.47	456.83	50098	1.53		4	DEU	LEIPZIG	577.43	1036.15	37244.2	25.71
2	BRA	JOINVILE	377.02	1460.01	20113.9	0.21		2	BRA	TORRES	77.67	512.77	19787	0.07								4	DEU	HASSLOCH	33.97	597.9	38171.7	0.66		4	DEU	BARSINGHAUSEN	31.71	512.34	38369.4	0.55
2	BRA	RIBEIRAOPRETO	721.38	1159.82	24921.3	1.01		2	BRA	SAOBORJA	169.72	318.68	19460.1	0.22								4	DEU	WALDBROL	59.17	437.23	43208.9	1.28		4	DEU	HALBERSTADT	76.08	442.91	36340.4	1.47
2	BRA	PORTOUNIAO	151.75	534.96	1714.75	0.47		2	BRA	CARUARU	192.35	1645.42	8919.08	0.02								4	DEU	PLAUEN	126.1	550	37244.2	4.1		4	DEU	HARSEWINKEL	11.53	834.83	43208.9	0.27
2	BRA	LAGARTO	92.38	643.33	9538.38	0.82		2	BRA	FRAIBURGO	76.13	346.78	20113.9	0.71								4	DEU	SAALFELD	139.61	414.34	36300.5	3.09		4	DEU	WURZBURG	224.16	834.73	50098	9.68
2	BRA	PALMEIRADASMISSOES	79.2	365.52	19460.1	0.07		2	BRA	SAOJOSEDORIOPRETO	457.09	1116.81	24921.3	0.07								4	DEU	MURNAU	21.1	536.47	50098	0.57		4	DEU	MAINBURG	33.78	352.38	50098	0.63
2	BRA	MANDAGUARI	125.88	426.41	1714.75	0.19		2	BRA	ALEMPARAIBA	74.7	481.07	17882.2	0.1								4	DEU	KIEL	342.88	974.24	37891.5	7.43		4	DEU	SIMBACH	31.11	393.51	50098	1.05
2	CHL	CONCEPCION	867.63	1117.1	14865	4.01		2	BRA	PROPRIA	115.65	370.68	9538.38	0.12								4	DEU	MARKTREDWITZ	82.57	304.2	50098	2.36		4	DEU	LORRACH	129.87	1056.82	47764.9	4
2	CHL	CHILLAN	237.89	850.71	14865	0.63		2	BRA	PATOSDEMINAS	186.38	714.74	14778.5	0.08								4	DEU	VECHTA	81.92	522.34	38369.4	1.76		4	DEU	HORNBADMEINBERG	27.29	392.35	43208.9	0.56
2	CHL	ANGOL	105.45	388.16	8711.17	0.15		2	BRA	BARRADOGARCAS	144.89	490	10471.9	0.19								4	DEU	VAREL	42.6	407.91	38369.4	0.82		4	DEU	WARSTEIN	30.2	459.5	43208.9	1.15
2	CHL	ARICA	246.69	497.22	30707.2	0.32		2	BRA	SANTAMARIA	275.37	952.21	19460.1	0.59								4	DEU	LINGEN	95.21	477.02	38369.4	1.65		4	DEU	HERRENBERG	37.18	876	47764.9	2.18
2	CHL	PUERTOMONTT	171.98	1195.83	11498	1.39		2	BRA	GUAXUPE	153.07	423.39	14778.5	0.18								4	DEU	NORTHEIM	42.68	452.48	38369.4	1.39		4	DEU	RAVENSBURG	89.37	824.6	47764.9	3.99
2	CHL	OVALLE	131.04	523.89	16939.3	0.02		2	BRA	SAOBENTODOSUL	187.48	582.36	10914.3	0.1								4	DEU	EMSDETTEN	81.41	693.8	43208.9	1.5		4	DEU	BADNAUHEIM	66.23	842.13	52654.2	1.3
2	CHL	CAUQUENES	87.57	334.37	13011.9	0.13		2	CHL	COIHAIQUE	94.01	436.9	16688.6	0.44								4	DEU	DONAUWORTH	64.65	355.2	50098	2.82		4	DEU	PEITING	68.73	360.99	50098	1.81
2	CHL	COQUIMBO	275.29	1323.21	16939.3	0.95		2	CHL	OSORNO	278.41	520.68	11498	0.29								4	DEU	GROSSENHAIN	36.16	333.44	37244.2	0.67		4	DEU	ROSTOCK	448.12	533.1	35444.2	11.34
2	CHL	COPIAPO	420.63	305.55	33154.5	1.04		2	CHL	PUNTAARENAS	159.52	535.71	21438.7	0.49								4	DEU	NORDHORN	55	818.44	38369.4	1.55		4	DEU	WEILHEIM	40.06	520.31	50098	0.94
2	CHL	RANCAGUA	718.97	629.25	19617.5	6.21		2	CHL	TALCA	319.32	949.19	13011.9	0.65								4	DEU	HUCKELHOVEN	52.95	632.28	43208.9	1.07		4	DEU	BERNBURG	75.21	386.95	36340.4	1.94
2	CHL	IQUIQUE	169.43	1412.54	30707.2	0.1		2	CHL	SANTIAGO	2114.56	3412.27	26562.6	39.78								4	DEU	RENDSBURG	108.19	576.48	37891.5	2.31		4	DEU	OVERATH	70.43	384	43208.9	1
2	CHL	LINARES	128.15	656.37	13011.9	0.3		2	CHL	VALDIVIA	178.11	774.48	11498	0.45								4	DEU	OFFENBURG	68.93	870.83	47764.9	1.95		4	DEU	FRANKFURT	107	504.91	36275.6	3.74
2	CHL	ANTOFAGASTA	261.84	609.1	75317.7	0.61		2	CHL	PARRAL	75.35	345.33	13011.9	0.19								4	DEU	STRAUBING	131.61	453.35	50098	4.14		4	DEU	LENGERICH	29.19	541.62	43208.9	0.54
2	CHL	LOSANDES	322.44	586.56	17694.3	7.14		2	CHL	MELIPILLA	92.73	634.88	26562.6	0.98								4	DEU	LUBBECKE	25.99	716.3	43208.9	0.44		4	DEU	BADZWISCHENAHN	62.65	351.83	38369.4	0.98
2	CHL	TEMUCO	269.74	1283.19	8711.17	1.72		2	ECU	AMBATO	436.61	899.65	10699.1	1.08								4	DEU	LANDSBERG	72.92	516.07	50098	2.01		4	DEU	GREIZ	90.64	471.16	37244.2	2.85
2	CHL	CURICO	383.11	509.49	13011.9	1.35		2	ECU	LATACUNGA	226.63	666.71	10583	0.98								4	DEU	MAGDEBURG	476.88	625.85	36340.4	9.16		4	DEU	EILENBURG	40.79	355.29	37244.2	1.5
2	CHL	VINADELMAR	1025.69	1143.51	17694.3	4.29		2	ECU	ELCARMEN	81.75	504.32	8891.38	0.09								4	DEU	KUNZELSAU	30.55	416.53	47764.9	0.9		4	DEU	DEGGENDORF	145.81	339.85	50098	3.95
2	ECU	SANTODOMINGO	288.36	967.92	12812.5	0.97		2	ECU	MANTA	244.8	1165.88	8891.38	1								4	DEU	ASCHERSLEBEN	51.05	383.4	36340.4	1.04		4	DEU	DILLINGEN	96.97	317.52	50098	2.23
2	ECU	PUERTOFRANCISCODEORELLANA	91.74	427.46	7256.19	0.05		2	ECU	QUITO	1731.39	1539.51	12812.5	20.13								4	DEU	LIMBURG	73.77	756.29	38171.7	2.17		4	DEU	GREIFSWALD	135.2	453.97	35444.2	2.67
2	ECU	GUAYAQUIL	1132.8	2082.3	11796.3	12.89		2	ECU	CHONE	99.05	529.9	8891.38	0.09								4	DEU	NEUBRANDENBURG	164.87	404.63	35444.2	3.11		4	DEU	ROTENBURG	41.34	405.45	38369.4	0.5
2	ECU	QUEVEDO	158.32	1040.19	8919.76	0.56		2	ECU	LALIBERTAD	269.38	869.53	11796.3	1.55								4	DEU	ROTTENBURG	57.21	426.59	47764.9	1.77		4	DEU	LUDINGHAUSEN	35.29	397.3	43208.9	0.54
2	ECU	CUENCA	764.77	827.3	12182.4	2.77		2	ECU	TULCAN	55.41	1025.44	9403.03	0.57								4	DEU	LANDAU	47.85	884.99	38171.7	1.35		4	DEU	KRONACH	63.67	303.55	50098	1.48
2	ECU	RIOBAMBA	303.1	797.88	6818.55	2.57		2	ECU	IBARRA	472.5	699.99	8858.25	2.71								4	DEU	PEISSENBERG	14.32	747.79	50098	0.51		4	DEU	NEURUPPIN	66.71	323.02	36275.6	1.29
2	ECU	SANTAROSA	92.94	536.61	11005.1	0.55		2	HND	PUERTOCORTES	92.63	801.21	5818.28	0.35								4	DEU	NIENBURG	58.81	496.2	38369.4	0.99		4	DEU	VILSBIBURG	26.56	322.25	50098	0.98
2	ECU	PORTOVIEJO	310.5	800.78	8891.38	1.34		2	HND	TEGUCIGALPA	467.09	1792.46	6088.99	2.84								4	DEU	KARLSRUHE	297.61	1291.86	45846.2	8.74		4	DEU	STEINFURT	25.57	651.34	43208.9	0.69
2	ECU	MACHALA	441.35	784.98	11005.1	1.39		2	HND	CHOLUTECA	172.52	466.06	2888.34	0.23								4	DEU	EISLEBEN	115.18	352.06	36340.4	2.48		4	DEU	CELLE	120.79	567.43	38369.4	1.86
2	ECU	BABAHOYO	117.47	801.04	8919.76	0.21		2	HTI	LELIMBE	60.11	1306.01	1658.41	0.09								4	DEU	BADENBADEN	56.71	675.22	47764.9	1.29		4	DEU	ALBSTADT	88.57	437.62	47764.9	2.61
2	ECU	ESMERALDAS	227.69	642.34	8302.81	2.3		2	MEX	TEOPISCA	65.5	376.92	7106.32	0.05								4	DEU	AHLEN	36.31	920.15	43208.9	0.8		4	DEU	BABENHAUSEN	13.69	559.83	52654.2	0.22
2	ECU	VENTANAS	93.04	435.71	8919.76	0.43		2	MEX	CHILPANCINGODELOSBRAVO	450.47	644.34	8155.93	1.13								4	DEU	NIDDERAU	8.17	822.15	52654.2	0.13		4	DEU	OLPE	21.39	581.95	43208.9	1.13
2	ECU	MILAGRO	194.5	768.51	11796.3	1.01		2	MEX	MEXICALI	895.87	939.38	15984.9	6.4								4	DEU	AUE	160.43	477.18	37244.2	4.93		4	DEU	AROLSEN	23.89	368.58	52654.2	0.72
2	HND	COMAYAGUA	306.84	510.09	5237.08	0.81		2	MEX	REYNOSA	1546.29	844.61	17615.8	4.55								4	DEU	HOXTER	58.88	561.33	43208.9	2.03		4	DEU	NORDEN	82.2	385.5	38369.4	1.5
2	HND	ROATAN	71.65	500.52	4785.09	0.1		2	MEX	NUEVOLAREDO	595.51	682.98	17615.8	1.26								4	DEU	NORDHAUSEN	91.56	457.7	36300.5	2.66		4	DEU	BADOLDESLOE	77.32	465.84	37891.5	0.8
2	HND	NACAOME	43.19	422.24	3118.48	0.04		2	MEX	DURANGO	710.34	851.57	14274.7	4.01								4	DEU	LINDENBERG	31.06	519.43	50098	1.05		4	DEU	FRANKFURT	2247.35	1296.98	50341.8	74.04
2	HND	SIGUATEPEQUE	95.64	770.81	5237.08	0.2		2	MEX	ENCARNACIONDEDIAZ	92.65	301.58	15910	0.17								4	DEU	SWISTTAL	30.75	306.39	43208.9	0.41		4	DEU	CLOPPENBURG	67.27	508.7	38369.4	1.69
2	HND	SANPEDROSULA	1151.31	1117.47	5439.41	3.98		2	MEX	NUEVAITALIADERUIZ	121.06	344.4	10272.3	0.3								4	DEU	OSNABRUCK	232.55	967.17	38369.4	7.11		4	DEU	EITORF	30.66	415.49	43208.9	0.75
2	HTI	PORTAUPRINCE	399.25	6848.75	1658.41	1.15		2	MEX	TUXTLAGUTIERREZ	1001.29	823.39	7106.32	4.09								4	DEU	BADBERLEBURG	11.76	431.34	43208.9	0.4		4	DEU	KAMENZ	40.96	345.54	37244.2	1.3
2	HTI	GONAIVES	63.81	3632.79	1658.41	0.13		2	MEX	CHETUMAL	428.5	448.64	19817.5	1.46								4	DEU	WIPPERFURTH	18.15	671.89	43208.9	0.38		4	DEU	IBBENBUREN	75.42	603.66	43208.9	1.74
2	MEX	SANFELIPE	107.74	337.55	13306.9	0.31		2	MEX	TALA	112.22	469.63	15910	0.13								4	DEU	HOMBERG	19.26	324.28	52654.2	0.82		4	DEU	SELM	55.23	414.17	43208.9	0.85
2	MEX	PROGRESO	176.72	304.56	13296.7	0.81		2	MEX	TEJUPILCODEHIDALGO	86.27	596.7	11478.7	0.66								4	DEU	GREVENBROICH	86.03	552.91	43208.9	1.82		4	DEU	FORST	36.83	381.54	36275.6	0.85
2	MEX	IZUCARDEMATAMOROS	214.78	345.88	10896	0.97		2	MEX	TELOLOAPAN	81.05	362.68	8155.93	0.34								4	DEU	GRONAU	45.55	810.12	43208.9	1.02		4	DEU	FRANKENBERG	30.47	390.96	52654.2	0.9
2	MEX	CULIACAN	1349.55	643.41	14193.1	5.31		2	MEX	PUERTOVALLARTA	662.58	671.42	13616.8	1.25								4	DEU	GOSLAR	165.21	408.19	38369.4	4.8		4	DEU	NURNBERG	1181.48	974.78	50098	52.64
2	MEX	HEROICAALVARADO	50.91	542.46	11474.4	0.01		2	MEX	COZUMEL	142.07	598.15	19817.5	0.26								4	DEU	EISENACH	133.33	360.86	36300.5	3.09		4	DEU	ECKERNFORDE	48.02	469.21	37891.5	0.56
2	MEX	ATLACOMULCODEFABELA	143.54	523.71	11478.7	1.61		2	MEX	VENUSTIANOCARRANZA	43.95	316.7	10272.3	0.26								4	DEU	EMDEN	86.59	549.02	38369.4	1.63		4	DEU	SOEST	63.95	702.95	43208.9	1.53
2	MEX	TLACHICHUCA	36.74	306.22	10896	0.3		2	MEX	ISLA	103.57	315.24	11474.4	0.61								4	DEU	HASSFURT	55.22	360.07	50098	1.84		4	DEU	PEINE	116.96	479.8	38369.4	2.86
2	MEX	TAMAZUNCHALE	181.03	370.28	13718.3	1.29		2	MEX	AGUASCALIENTES	1424.67	787.83	17244.3	12.16								4	DEU	SCHNEVERDINGEN	18.88	450.42	38369.4	0.38		4	DEU	HEILBRONN	178.15	1037.2	47764.9	5.02
2	MEX	TENANCINGO	622.78	387.82	11478.7	6.73		2	MEX	LIBRES	87.55	312.62	10896	0.22								4	DEU	BADWORISHOFEN	35.93	317.7	50098	0.75		4	DEU	BECKUM	33.68	746.74	43208.9	0.75
2	MEX	PANUCO	121.19	379.06	11474.4	0.06		2	MEX	MERIDA	1405.58	778.17	13296.7	9.57								4	DEU	WEIDEN	135.5	431.93	50098	4.36		4	DEU	STRALSUND	186.49	329.42	35444.2	3.69
2	MEX	GUADALAJARA	2784.5	1804.55	15910	10.17		2	MEX	CAMPECHE	412.23	624.23	116572	2.23								4	DEU	FREIBURG	183.56	1395.82	47764.9	5.44		4	DEU	DELBRUCK	43.02	323.12	43208.9	0.8
2	MEX	ZITACUARO	175.08	815.31	10272.3	0.5		2	MEX	SANLUISPOTOSI	1010.9	1134.36	13718.3	9								4	DEU	AUGSBURG	562.53	869.01	50098	22.25		4	DEU	LIPPSTADT	62.24	869.57	43208.9	1.46
2	MEX	PARACHODEVERDUZCO	58.76	407.95	10272.3	0.42		2	MEX	SANANDRESCALPAN	35.74	442.75	10896	0.14								4	DEU	ALTENA	38.9	366.25	43208.9	1.08		4	DEU	WURZEN	35.04	461.35	37244.2	0.71
2	MEX	HERMOSILLO	1037.78	783.75	17907.1	2.24		2	MEX	MORELIA	622.79	1371.84	10272.3	3.9								4	DEU	WISMAR	117.87	405.22	35444.2	1.84		4	DEU	VAIHINGEN	14.55	783.91	47764.9	0.77
2	MEX	ZINAPECUARODEFIGUEROA	60.84	340.23	10272.3	0.33		2	MEX	MONTEMORELOS	133.76	397.58	29948.1	1.72								4	DEU	WETZLAR	59.98	843.18	52654.2	3.03		4	DNK	ARHUS	816.93	502.7	28479.7	23.15
2	MEX	POZARICADEHIDALGO	1060.1	398.02	11340.9	3.41		2	MEX	TIERRABLANCA	147.34	408.88	11474.4	0.15								4	DEU	WILHELMSHAVEN	214.31	519.93	38369.4	4.12		4	DNK	KORSOR	32.55	418.44	26289.7	0.81
2	MEX	TIJUANA	954.45	1857.1	15984.9	3.38		2	MEX	LORETO	162.85	306	11357.7	0.75								4	DEU	KITZINGEN	78.11	361.08	50098	2.56		4	DNK	KOLDING	593	370.83	30928.6	16.26
2	MEX	TECOMAN	332.74	412.69	15884.1	1.33		2	MEX	NOGALES	277.71	878.48	17907.1	0.69								4	DEU	NEUMUNSTER	113.77	714.63	37891.5	1.69		4	DNK	SONDERBORG	87.22	439.22	28479.7	2.22
2	MEX	CINTALAPA	181.01	325.54	7106.32	0.16		2	MEX	QUERETARO	1620.14	887.46	18871.6	13.87								4	DEU	MANNHEIM	935.7	1256.85	45072.6	31.25		4	DNK	HELSINGE	34.28	302.39	69738.6	0.67
2	MEX	OAXACADEJUAREZ	1758.75	528.22	7589.3	5.22		2	MEX	LEON	1630.95	1281.62	13306.9	6.35								4	DEU	GRAFING	23.93	696.22	50098	0.87		4	DNK	RANDERS	150.05	437.34	28479.7	3.71
2	MEX	MARVATIODEOCAMPO	78.8	564.36	10272.3	0.04		2	MEX	CIUDADVALLES	449.43	364.42	13718.3	1.18								4	DEU	CRAILSHEIM	72.98	426.56	47764.9	1.84		4	DNK	FREDERIKSVAERK	45.4	368.89	69738.6	1.94
2	MEX	COATETELCO	113.93	347.91	11607.9	0.43		2	MEX	ALTOTONGA	506.51	652.33	11011.7	1.61								4	DEU	RODING	17.8	328.22	50098	0.52		4	DNK	HOLSTEBRO	111.87	335	28479.7	1.96
2	MEX	SAHUAYO	185.67	639.75	10272.3	0.52		2	MEX	TARIMORO	58.99	391.6	13306.9	0.14								4	DEU	EHINGEN	26.09	518.9	47764.9	0.98		4	DNK	HADERSLEV	71.06	352.95	28479.7	1.06
2	MEX	JUAREZ	1058.2	1241.37	16181.9	1.72		2	MEX	ENSENADA	522.44	677.06	15984.9	1.12								4	DNK	HOLBAEK	78.41	414.73	26289.7	2.71		4	DNK	ESBJERG	227.82	399.56	28479.7	3.66
2	MEX	CANCUN	539.07	1403.99	19817.5	2.45		2	MEX	ZACATECAS	692.99	518.2	11357.7	3.66								4	DNK	AALBORG	585.6	303.18	28479.7	13.31		4	DNK	HERNING	224.04	322.65	28479.7	5.37
2	MEX	ZAMORA	414.13	685.25	10272.3	2.68		2	MEX	SANJUANDELOSLAGOS	128.71	494.12	15910	0.82								4	DNK	KOBENHAVN	1563.22	1147.35	60522.2	72.93		4	DNK	GILLELEJE	6.23	804.39	69738.6	0.45
2	MEX	LABARCA	205.95	350.62	13091.1	1.24		2	MEX	PUEBLADEZARAGOZA	3572.09	1063.77	9984.32	24.83								4	DNK	SVENDBORG	79.09	464.59	60314.8	1.51		4	DNK	SLAGELSE	90.4	383.69	26289.7	1.59
2	MEX	ATOTONILCOELALTO	144.2	335.74	15910	1.01		2	MEX	INDAPARAPEO	13.96	595.5	10272.3	0.06								4	DNK	NAESTVED	123.13	429.33	26289.7	3.17		4	DNK	HORSENS	146.81	434.58	28479.7	4.95
2	MEX	COLIMA	656.98	544.76	15888.4	3.29		2	MEX	MOTOZINTLA	96.09	388.82	7106.32	0.3								4	DNK	SILKEBORG	123.34	423.32	28479.7	3.16		4	DNK	RINGSTED	79.68	314.84	26289.7	1.81
2	MEX	HUATUSCODECHICUELLAR	72.49	605.66	11474.4	0.54		2	MEX	URUAPAN	268.54	1277.44	10272.3	0.96								4	DNK	HUNDESTED	15.45	539.23	69738.6	0.8		4	EST	NARVA	71.84	753.59	18522.2	1.18
2	MEX	LAPAZ	452.98	558.83	17576.2	0.96		2	MEX	ACUNA	258.6	570.62	21001.8	0.43								4	DNK	VIBORG	102.2	395.04	28479.7	2.77		4	EST	TARTU	206.74	546.7	25471.9	4.53
2	MEX	SANJOSEITURBIDE	161.65	334.61	13306.9	1.05		2	MEX	GUASAVE	273.28	419.52	14193.1	1.31								4	EST	VALGA	38.83	310.64	13657.6	0.56		4	FIN	TAMPERE	996.03	344.89	34298.6	21.55
2	MEX	PASODEOVEJAS	43.73	315.29	11474.4	0.1		2	MEX	IRAPUATO	1954.97	821.73	13306.9	10.7								4	EST	TALLINN	629.75	782.29	42852.7	18.6		4	FIN	HELSINKI	2735.95	539.69	44351.8	69.09
2	MEX	MONCLOVA	1024.82	360.02	21001.8	1.64		2	MEX	CUITZEODEPORVENIR	39.66	371.24	10272.3	0.14								4	EST	KURESSAARE	56.57	356.83	20995.1	0.95		4	FRA	ARLES	97.95	344.82	34472.2	1.53
2	MEX	PUREPERO	160.56	340.63	10272.3	0.69		2	MEX	TULANCINGODEBRAVO	369.47	684.03	10837.7	2.93								4	EST	PARNU	144.95	354.44	12848.2	2.69		4	FRA	BESANCON	382.36	480.7	29173.8	9.56
2	MEX	IGUALA	242.11	622.58	8155.93	0.79		2	MEX	TEMOAC	87.16	467.96	11607.9	0.29								4	FRA	PAU	703.36	337.26	32737.6	11.39		4	FRA	GRANVILLE	98.45	310.86	28619.6	1.35
2	MEX	TLAPADECOMONFORT	109.17	637.07	8155.93	0.05		2	MEX	TEAPA	100.32	402.13	30693.4	0.58								4	FRA	ABBEVILLE	82.4	352.6	28026	1.16		4	FRA	LIMOGES	503.98	453.9	27882	11.71
2	MEX	LOSREYESDESALGADO	124.46	515.85	10272.3	0.48		2	MEX	SANPEDRODELASCOLONIAS	139.37	419.53	21001.8	0.17								4	FRA	AJACCIO	301.65	308.36	34472.2	2.66		4	FRA	SAINTAMANDLESEAUX	20.05	688.88	29492.1	0.25
2	MEX	TORREON	2950.39	472.12	17638.3	18.14		2	MEX	CORDOBA	1342.34	685.73	11474.4	9.2								4	FRA	DINAN	83.6	357.15	30480.5	0.7		4	FRA	VENDOME	80.77	307.38	30695.8	1.31
2	MEX	PENJAMO	113.07	497.08	13306.9	0.58		2	MEX	VILLAFLORES	178.54	320.31	7106.32	0.1								4	FRA	PONTARLIER	77	321.49	29173.8	1.73		4	FRA	CHAMBERY	429.58	510.59	37297.9	8.43
2	MEX	SANJOSEDELCABO	484.91	646.88	17576.2	1.92		2	MEX	ATLIXCO	200.3	589.55	10896	1.32								4	FRA	TARBES	243	405.57	32617.9	4.55		4	FRA	ROMANSSURISERE	106.5	544.5	37297.9	2.64
2	MEX	SANLUISDELAPAZ	121.7	626.85	13306.9	0.47		2	MEX	CUERNAVACA	1829.89	877.47	11607.9	12.28								4	FRA	ROANNE	163.2	463.48	37297.9	1.8		4	FRA	MAUBEUGE	169.4	645.46	29492.1	4.99
2	MEX	COMITANDEDOMINGUEZ	351.32	496.74	7106.32	0.79		2	MEX	ARANDAS	111.25	575.32	15910	0.29								4	FRA	MACON	242.74	307.45	34990.3	4.96		4	FRA	AMBERIEUENBUGEY	82.64	361.23	37297.9	0.93
2	MEX	TEPATITLANDEMOREL	180.52	575.42	15910	1.05		2	MEX	TANHUATODEGUERRERO	141.93	351.08	15910	0.53								4	FRA	ANGOULEME	336.07	376.89	29585.3	4.83		4	FRA	MONTAUBAN	195.08	377.71	32617.9	3.6
2	MEX	PATZCUARO	125.51	663.74	10272.3	0.34		2	MEX	HUEJUTLADEREYES	135.66	520.62	10837.7	0.96								4	FRA	TROYES	322.64	454.85	30827.3	5.81		4	FRA	BOURGENBRESSE	156.17	434.87	37297.9	4.04
2	MEX	TIZIMIN	144.71	350.25	13296.7	0.46		2	MEX	SANLUISRIOCOLORADO	326.48	577.95	17266.3	2.19								4	FRA	GAP	128.26	327.43	34472.2	2.45		4	FRA	BAYONNE	803.47	376.73	32737.6	13.97
2	MEX	CHIHUAHUA	996.14	881.78	16181.9	1.98		2	MEX	SANMIGUELDEALLENDE	142.27	683.69	13306.9	0.21								4	FRA	LORIENT	346.63	523.44	30480.5	7.21		4	FRA	EVREUX	126.77	568.85	32094.5	2.54
2	MEX	APAN	86.68	454.11	10837.7	0.27		2	MEX	MARTINEZDELATORRE	144.77	646.25	11474.4	0.44								4	FRA	SELESTAT	113.5	325.64	34072.4	2.51		4	FRA	POITIERS	651.64	357.84	29585.3	11.78
2	MEX	ZACATLAN	113.74	482.47	10896	0.03		2	MEX	VALLEDESANTIAGO	123.05	688.79	13306.9	0.64								4	FRA	CLISSON	59.86	351.07	32909.4	0.61		4	FRA	MOULINS	123.74	311.6	29195.5	2.52
2	MEX	CIUDADDELCARMEN	94.84	1778.62	116572	0.01		2	MEX	HUIXTLA	170.59	367.33	7106.32	1.19								4	FRA	DREUX	120.8	431.15	31395.1	2.43		4	FRA	ALENCON	126.65	367.21	28619.6	1.41
2	MEX	CHIGNAHUAPAN	75.78	395.24	10896	0.08		2	MEX	PALENQUE	154.39	335.45	7106.32	0.26								4	FRA	CAUDRY	39.83	521.58	29492.1	0.54		4	FRA	PARIS	5612.7	2071.58	57434.5	175.9
2	MEX	SAYULA	96.75	359.05	15910	0.41		2	MEX	SANCRISTOBALDELASCASAS	321.04	763.48	7106.32	0.66								4	FRA	LEMANS	452.99	529.55	32909.4	10.07		4	FRA	YVETOT	33.64	518.01	32094.5	0.31
2	MEX	CUAUHTEMOC	369.03	396.24	16181.9	0.99		2	MEX	CHERAN	70.73	403.13	10272.3	0.2								4	FRA	MERVILLE	56.11	455.31	29492.1	0.83		4	FRA	AMIENS	298.23	629.75	28026	6.28
2	MEX	TLAPACOYAN	61.87	729.42	11474.4	0.22		2	MEX	SANANDRESTUXTLA	320.95	531.2	11474.4	1.36								4	FRA	CLERMONTFERRAND	931.58	456.98	29195.5	18.4		4	FRA	NIEDERBRONNLESBAINS	25.74	387.4	34072.4	0.52
2	MEX	RAFAELLARAGRAJALES	89.42	386.39	10896	0.55		2	MEX	COATZCOALCOS	2004.54	368.03	17240.1	9.54								4	FRA	SENS	143.19	326.25	30375	1.65		4	FRA	RENNES	758.33	603.1	30480.5	17.9
2	MEX	SOLTEPEC	51.63	378.98	10896	0.14		2	MEX	TAPACHULA	635.69	617.96	7106.32	2.85								4	FRA	CAEN	1305.51	490.95	29488.3	27.6		4	FRA	SAINTQUENTIN	137.76	530.26	28026	2.53
2	MEX	TOLUCA	1690.86	1335.72	11478.7	12.6		2	MEX	JOCOTEPEC	63.58	376.15	15910	0.35								4	FRA	MONTPELLIER	1647.21	587.69	28954.4	36.4		4	FRA	ORLEANS	767.9	451.02	30695.8	15.06
2	MEX	AGUAPRIETA	130.05	668	17907.1	0.05		2	MEX	OCOTLAN	210.73	563.96	15910	0.89								4	FRA	MONTDEMARSAN	141.7	324.38	32737.6	2.48		4	FRA	FORBACH	489.74	450.91	28086.2	11.31
2	MEX	MIXQUIAHUALADEJUAREZ	1191.05	435.95	10837.7	9.19		2	MEX	LOMABONITA	120.4	301.1	11474.4	0.15								4	FRA	SAINTDIE	115.17	310.75	28086.2	1.08		4	FRA	FONTENAYLECOMTE	54.14	321.3	32909.4	0.83
2	MEX	HUAJUAPAM	174.36	486.44	7589.3	1.07		2	MEX	ESCUINAPADEHIDALGO	108.6	314.12	14193.1	0.04								4	FRA	SAINTBRIEUC	441.27	367.47	30480.5	6.3		4	FRA	WISSEMBOURG	8.14	706.51	34072.4	0.28
2	MEX	LAZAROCARDENAS	538.49	365.97	9566.86	2.01		2	MEX	TEHUACAN	726.72	570.46	10896	2.65								4	FRA	CHALONSSURMARNE	210.23	309.75	30827.3	3.5		4	FRA	ANGERS	405.77	637.12	32909.4	10.2
2	MEX	MONTERREY	3871.7	1364.76	29948.1	18.92		2	MEX	ACAMBARO	122.03	585.31	13306.9	0.99								4	FRA	ALES	217.91	406.93	28954.4	2.42		4	FRA	AVIGNON	695.5	526.17	33920.4	13.56
2	MEX	SANTACRUZJUVENTINOROSAS	88.16	606.31	13306.9	0.83		2	MEX	QUIROGA	84.05	326.49	10272.3	0.52								4	FRA	CHALLANS	58.4	361.16	32909.4	1.49		4	FRA	TARARE	48.81	320.94	37297.9	0.53
2	MEX	FRESNILLO	250.19	584.14	11357.7	1.53		2	MEX	SANAUGUSTINTLAXIACA	43.95	362.09	10837.7	0.38								4	FRA	TOULOUSE	1407.27	756.33	32617.9	38.78		4	FRA	SAVERNE	55.05	384.92	34072.4	1.09
2	MEX	ABASOLO	112.09	344.08	13306.9	0.45		2	MEX	TANGAMANDAPIO	59.88	328.36	10272.3	0.18								4	FRA	GRENOBLE	821.99	698.52	37297.9	16.41		4	FRA	LYON	3358.47	753.01	37153.2	70.21
2	MEX	SALTILLO	950.26	943.06	21001.8	2.72		2	MEX	BERNARDINODESAHAGUN	136.56	446.3	10837.7	1.57								4	FRA	BEAUVAIS	103.54	604.21	28026	2.24		4	FRA	SAINTNAZAIRE	549.75	360.55	32909.4	12.97
2	MEX	LAGOSDEMORENO	224.37	565.77	15910	1.06		2	MEX	GUAYMAS	741.62	307.81	16620.5	2.79								4	FRA	LILLE	2257.77	1058.9	29492.1	75.81		4	FRA	LAVAL	174.86	470.06	32909.4	2.96
2	MEX	CIUDADVICTORIA	436.7	792.07	17615.8	1.37		2	MEX	XALAPA	638.97	1173.07	11474.4	3.22								4	FRA	AGEN	240.82	361.07	32737.6	2.22		4	FRA	LAON	101.57	327.21	28026	1.12
2	MEX	TACAMBARODECODALLOS	187.7	343.77	10272.3	0.42		2	MEX	CHILAPADEALVAREZ	212.53	445.13	8155.93	0.75								4	FRA	ALBERTVILLE	117.79	333.96	37297.9	2.21		4	FRA	LONSLESAUNIER	69.15	413.48	29173.8	1.32
2	MEX	CIUDADGUZMAN	547.06	333.36	15910	1.97		2	MEX	MISANTLA	79.81	430.09	11474.4	0.28								4	FRA	SAUMUR	101.64	319.54	32909.4	1.72		4	FRA	LAROCHELLE	304.66	556.51	29585.3	9.84
2	MEX	SALVATIERRA	137.51	494.61	13306.9	0.74		2	MEX	PUERTOPENASCO	158.52	455.48	17907.1	0.69								4	FRA	SAINTES	109.83	338.46	29585.3	1.46		4	FRA	SAINTOMER	130.29	469.29	29492.1	2.76
2	MEX	CIUDADHIDALGO	143.46	621.39	10272.3	1.06		2	MEX	CIUDADDEDOLORESHIDALGO	158.79	541.98	13306.9	0.76								4	FRA	PERIGUEUX	255.9	322.07	32737.6	2.37		4	FRA	CHOLET	242.63	335.29	31801.4	5.23
2	MEX	PIEDRASNEGRAS	414.19	401.32	21001.8	0.42		2	MEX	AUTLANDENAVARRO	129.58	407.09	15910	0.18								4	FRA	CLUSES	752.31	442.63	37297.9	13.99		4	FRA	VICHY	188.36	366.86	29195.5	3.03
2	MEX	SANPEDROMIXTEPEC	192.24	352.16	7589.3	0.42		2	MEX	PEROTE	111.5	466.76	11474.4	0.86								4	FRA	BRIVELAGAILLARDE	307.97	302.39	29269.3	4.59		4	FRA	LEPUYENVELAY	145.86	335.48	29195.5	2.26
2	MEX	SANTIAGOPINOTEPANACIONAL	125.97	328.74	7589.3	0.42		2	MEX	ZIHUATANEJO	352.3	357.7	8155.93	1.85								4	FRA	VERNON	69.29	481.81	32094.5	0.68		4	FRA	CHARLEVILLEMEZIERES	308.56	388.12	30827.3	3.45
2	MEX	HUAUCHINANGO	320.8	506	10896	0.77		2	MEX	APATZIGANDELACONSTITUCION	372.21	360.48	10272.3	1.05								4	FRA	NANCY	1008.81	461.2	28086.2	16.54		4	FRA	ALBI	321.83	328.63	32617.9	4.92
2	MEX	TAXCODEALARCON	190.96	437.38	8155.93	0.33		2	MEX	TEPIC	550.84	839.89	10177.1	2.71								4	FRA	LAROCHESURYON	172.26	416.71	32909.4	3.69		4	FRA	QUIMPER	158.03	506.84	30480.5	4.4
2	MEX	CARDENAS	762.38	332.72	30693.4	7.08		2	MEX	HIGALGODELPARRAL	257.77	426.77	16181.9	0.52								4	FRA	MONTARGIS	136.36	411.86	30695.8	2.21		4	FRA	ETAMPES	80.25	442.01	61730.1	0.96
2	MEX	SANPEDRODELOSBANOS	275.84	421.07	11478.7	2.52		2	MEX	PACHUCADESOTO	455.36	1186.71	10837.7	3.54								4	FRA	HAZEBROUCK	37.69	617.06	29492.1	0.67		4	FRA	PROVINS	61.48	302.69	61730.1	0.53
2	MEX	TAMPICO	789.7	929.97	16387.5	2.53		2	NIC	JUIGALPA	90.38	315.13	3825.68	0.53								4	FRA	LESSABLESDOLONNE	95.23	463.58	32909.4	1.28		4	FRA	BLOIS	257.85	319.83	30695.8	3.9
2	MEX	AMECA	125.17	360.69	15910	0.25		2	NIC	MANAGUA	1350.5	1279.63	6651.5	13.52								4	FRA	ANNECY	224.36	757.87	37297.9	6.54		4	FRA	TOURS	690.59	517.01	30695.8	15.21
2	MEX	LAPIEDADCABADAS	226.03	557.3	10272.3	1.55		2	NIC	BOACO	47.68	319.36	3825.68	0.3								4	FRA	CHERBOURG	274.87	345.47	28619.6	4.9		4	FRA	LISIEUX	74.09	373.98	28619.6	1.19
2	MEX	CUERAMARO	57.11	362.84	13306.9	0.2		2	NIC	NANDAIME	52.22	318.39	6651.5	0.52								4	FRA	MULHOUSE	514.64	661.16	34072.4	11.8		4	FRA	BORDEAUX	1480.36	663.65	32737.6	33.04
2	MEX	ZCAPU	174.47	405.17	10272.3	0.78		2	NIC	ESTELI	87.11	865.38	4153.42	0.35								4	FRA	DAX	142.14	351.48	32737.6	1.89		4	FRA	METZ	951.48	587.61	28086.2	20.71
2	MEX	TEOCALTICHE	86.57	325.28	15910	0.04		2	PER	ANDAHUAYLAS	72.95	785.83	3857.27	0.09								4	FRA	MARMANDE	77.93	315.1	32737.6	1.24		4	FRA	VALENCE	553.99	395.37	37297.9	9.15
2	MEX	MAZATLAN	643.56	694.44	14193.1	2.31		2	PER	SANJUANDELURIGANCHO	1980.3	4989.7	18467.3	21.09								4	FRA	THONONLESBAINS	122.17	622.99	37297.9	3.07		4	FRA	DIJON	1336.61	349.79	30375	19.22
2	MEX	RIOVERDE	283.68	353.5	13718.3	1.46		2	PER	CAJABAMBA	15.06	926.61	6212.19	0.08								4	FRA	COLMAR	170.82	632.16	34072.4	5.5		4	FRA	CHARTRES	182.57	541.98	30695.8	3.23
2	MEX	ZARAGOZA	57.81	326.94	10896	0.04		2	PER	CHOCOPE	82.73	326.77	9819.24	0.44								4	FRA	NIORT	272.02	342.92	29585.3	5.85		4	FRA	CARCASSONNE	260.55	307.03	28954.4	4.52
2	MEX	CAJEME	1190.65	377.73	17907.1	5.82		2	PER	IQUITOS	199.33	345.24	7193.13	0.15								4	FRA	BEAUCAIRE	86.1	301.35	31713.3	1.12		4	FRA	MONTBELIARD	453.81	544.06	29173.8	11
2	MEX	ACAYUCAN	302.64	387.87	11474.4	3.43		2	PER	PAUCARPATA	612.95	1523.09	16324.5	2.02								4	FRA	COMPIEGNE	217.62	430.88	28026	4.41		4	FRA	FOURMIES	31.16	528.92	29492.1	0.54
2	MEX	MANZANILLO	344.28	497.02	15884.1	1.9		2	PER	ELTAMBO	788.76	758.42	8391.59	4.11								4	FRA	ROCHEFORT	142.72	338.44	29585.3	2.43		4	FRA	REIMS	455.7	543.16	30827.3	8.99
2	MEX	HEROICAVERACRUZ	543.4	1497.38	11474.4	2.91		2	PER	MOQUEGUA	105.49	456.55	26561.4	0.64								4	FRA	AUBENAS	98.82	309.78	37297.9	1.18		4	FRA	NICE	5369.06	688.96	34472.2	101.47
2	MEX	TUXTEPEC	559.67	328.84	9920.36	2.41		2	PER	CAJAMARCA	124.19	1482.34	6212.19	0.22								4	FRA	HAGUENAU	114.46	512.26	34072.4	2.32		4	FRA	PERPIGNAN	1099.37	384.42	28954.4	22.69
2	MEX	URIANGATO	178.45	776.58	13306.9	0.57		2	PER	TACNA	224.44	1144.97	15355	0.17								4	FRA	DUNKERQUE	1053.05	484.57	29492.1	21.96		4	FRA	VESOUL	107.49	301.05	29173.8	1.18
2	MEX	MEXICOCITY	5452.29	3825.26	18012.2	24.31		2	PER	CHICLAYO	592.69	1354.67	8033.48	2.1								4	FRA	LONGWY	192.97	431.84	28086.2	3.16		4	FRA	VANNES	212.22	492.92	30480.5	3.68
2	MEX	TEQUILA	105.35	323.09	15910	0.44		2	PER	OTUZCO	24.21	388.18	9819.24	0.08								4	FRA	FLERS	77.51	325.38	28619.6	1.22		4	FRA	BREST	685.23	432.73	30480.5	11.18
2	MEX	VILLAHERMOSA	2193.29	493.14	25143.5	19.3		2	PER	JULIACA	200.15	1330.6	5588.25	0.02								4	FRA	NANTES	784.21	830.51	32909.4	21.96		4	FRA	SOISSONS	123.05	422.36	28026	1.58
2	MEX	IXMIQUILPAN	133.13	489.93	10837.7	1.29		2	PER	HUARAL	191.25	693.62	18467.3	0.76								4	GBR	LOWESTOFT	303.32	640.51	35687.1	6.32		4	FRA	SAINTMALO	184.43	461.31	30480.5	4.97
2	MEX	TUXPAN	260.02	439.84	11474.4	0.31		2	PER	PIURA	264.5	1680.83	7794.64	0.13								4	GBR	EXETER	773.62	587.97	35399.3	16.03		4	FRA	CHATEAUTHIERRY	59.73	392.88	28026	0.71
2	MEX	ACAPULCODEJUAREZ	1017.28	823.75	8155.93	3.71		2	PER	JULI	30.91	313.61	5588.25	0.03								4	GBR	ANDOVER	62.33	775.07	53350.2	1.85		4	FRA	CHATEAUROUX	215.06	311.04	30695.8	2.85
2	NIC	OCOTAL	51.86	792.45	3915.85	0.07		2	PER	MALA	116.06	327.62	18467.3	1.13								4	GBR	IPSWICH	386.12	694.62	35687.1	9.55		4	FRA	STRASBOURG	670.72	908.55	34072.4	17.12
2	NIC	SANRAFAELDELSUR	59.84	328.46	6651.5	0.31		2	PER	TARAPOTO	107.07	1333.16	5686.22	0.21								4	GBR	WESTONSUPERMARE	81.9	1128.48	35399.3	2.51		4	FRA	SARREBOURG	45.5	375.21	28086.2	0.84
2	NIC	RIVAS	109.38	404.53	4003.18	1.4		2	PER	FERRENAFE	69.06	661.65	8033.48	0.16								4	GBR	SALISBURY	71.61	721.79	35399.3	1.47		4	FRA	ROUEN	847.5	657.86	32094.5	15.05
2	NIC	LEON	189.74	659.02	4153.42	1.27		2	PER	CHINCHAALTA	213.61	918.19	14487	0.24								4	GBR	SOUTHAMPTON	1754.64	1182.05	53350.2	58.97		4	FRA	CAMBRAI	95.38	570.79	29492.1	1.56
2	NIC	SEBACO	75.52	377.13	3739.37	0.46		2	PER	ICA	362.09	909.35	14487	0.17								4	GBR	TIVERTON	47.2	463.55	35399.3	0.95		4	GBR	HONITON	34.4	369.33	35399.3	0.4
2	NIC	CHINANDEGA	338.81	435.96	4153.42	2.38		2	PER	PACASMAYO	92.77	351.88	9819.24	0.31								4	GBR	SCARBOROUGH	148.77	542.51	31657.9	3.24		4	GBR	DUMFRIES	135.93	323.71	38133.4	1.99
2	PER	TRUJILLO	479.1	2007.96	9819.24	1.07		2	PER	SULLANA	157.67	1401.45	7794.64	0.17								4	GBR	KINGSTONUPONHULL	869.15	700.24	31726.7	20.03		4	GBR	SWINDON	194.5	1196.02	35399.3	6.48
2	PER	MOYOBAMBA	68.5	734.01	5686.22	0.2		2	PER	CHIMBOTE	313.25	1172.21	10795	13.72								4	GBR	STRATFORDUPONAVON	34.4	835.6	32896.3	1.01		4	GBR	BEDFORD	115.35	1162.65	35687.1	4.47
2	PER	NUEVOIMPERIAL	235.04	448.67	18467.3	0.29		2	PER	CHACHAPOYAS	79.39	339	5785.06	0.07								4	GBR	BELFAST	1661.94	558.66	30506.7	39.97		4	GBR	BASINGSTOKE	111.74	1127.29	53350.2	4.07
2	PER	AYACUCHO	106.2	1810.04	5581.71	0.27		2	PRY	SANESTANISLAO	93.79	300.34	6472.04	0.37								4	GBR	COLCHESTER	139.59	1080.39	35687.1	4.91		4	GBR	BRIDGWATER	92.33	592.72	35399.3	3.54
2	PER	HUARAZ	107.31	962.6	11120.2	0.04		2	PRY	CORONELOVIEDO	136.53	616.5	5879.03	0.43								4	GBR	LINCOLN	163.93	924.31	32896.3	4.04		4	GBR	ABERYSTWYTH	60.2	384.67	28923.8	0.87
2	PER	CUSCO	340.99	1320.65	8078.02	1.04		2	PRY	CIUDADDELESTE	448.74	1108.49	10259.6	1.55								4	GBR	PERTH	146.67	425.65	38133.4	2.78		4	GBR	NORTHAMPTON	351.05	1206.98	32896.3	14.18
2	PER	TALARA	247.66	342.01	7794.64	0.68		2	PRY	CONCEPCION	106.47	417.58	7942.86	0.11								4	GBR	ROYALTUNBRIDGEWELLS	153.04	883.55	53350.2	4.26		4	GBR	BLETCHLEY	232.73	1124.26	43820.9	9.07
2	PER	JAEN	76.28	858.44	6212.19	0.52		2	PRY	CAAGUAZU	110.09	687.92	5879.03	0.3								4	GBR	CARLISLE	247.11	400.47	32953	4.78		4	GBR	GRANTHAM	56.91	833.14	32896.3	1.78
2	PER	CAMANA	93.09	423.62	16324.5	0.1		2	SLV	SONSONATE	175.86	1186.56	6289.31	2.8								4	GBR	CAMBRIDGE	180.3	1049.89	35687.1	5.83		4	GBR	WITNEY	72.08	712.11	53350.2	1.62
2	PER	HUANCAVELICA	116.97	340.01	5673.77	0.55		2	SLV	ZACATECOLUCA	115.16	692.98	6228.69	2.44								4	GBR	HARROGATE	120	818.62	31657.9	3.31		4	GBR	SKEGNESS	59.24	450.61	32896.3	1.04
2	PER	PISCO	271.89	406.1	14487	0.38		2	SLV	SENSUNTEPEQUE	54.82	412.09	5171.9	0.85								4	GBR	SPALDING	58.1	624.69	32896.3	1.32		4	GBR	HEREFORD	73.71	898.62	32896.3	1.88
2	PER	SICUANI	95.77	408.94	8078.02	0.07		2	SLV	SANTAANA	529.79	909.09	6275.01	11.41								4	GBR	STOKEONTRENT	671.32	1074.55	32930.3	25.51		4	GBR	BOSTON	86.54	613.26	32896.3	1.6
2	PER	CHOTA	52.24	577.45	6212.19	0.37		2	SLV	SANTAROSADELIMA	62.42	369.45	6394.53	0.23								4	GBR	GLASGOW	5310.72	666.58	38133.4	139.51		4	GBR	YEOVIL	101.28	642.45	35399.3	2.17
2	PER	PUNO	84.81	1470.29	5588.25	0.12		2	SLV	USULUTAN	154.36	725.21	5946.19	2.85								4	GBR	GREATMALVERN	45.94	751.27	32896.3	1.14		4	GBR	HASTINGS	114.67	1250.22	53350.2	3.83
2	PRY	ASUNCION	1548.35	1657.79	8424.89	9.5		2	SLV	CHALATENANGO	52.95	314.57	5889.01	0.32								4	GBR	DUNDEE	439.9	535.07	38133.4	8.53		4	GBR	NEWCASTLEUPONTYNE	3106.16	819.95	29564.8	98.5
2	PRY	PILAR	75.12	368.98	7224.45	0.18		2	SUR	PARAMARIBO	457.63	709.19	15970.3	0.26								4	GBR	STAFFORD	67.85	1080.3	32896.3	2.66		4	GBR	WEYMOUTH	134.36	701.73	35399.3	2.8
2	PRY	ENCARNACION	239.8	692.13	9073.6	0.31		2	URY	MALDONADO	330.45	444.55	18522.6	2.04								4	GBR	AYLESBURY	70.45	1266.52	53350.2	2.39		4	GBR	RUGBY	124	777.83	32896.3	3.87
2	SLV	SANMIGUEL	299.38	696.39	7338.1	5.25		2	VEN	PUNTOFIJO	382.39	600.51	37794.6	2.1								4	GBR	NEWBURY	122.05	743.28	53350.2	2.69		4	GBR	NORTHALLERTON	49.59	398.13	31657.9	0.76
2	SLV	SANVINCENTE	119.1	432.43	5977.07	1.99		2	VEN	PUERTOLACRUZ	764.08	825.71	21042.2	3.21								4	GBR	PLYMOUTH	535.87	665.5	35399.3	10.75		4	GBR	BALLYMENA	121.43	363.82	30506.7	2.04
2	SLV	SANSALVADOR	1702.62	1433.91	9303.86	27.65		2	VEN	SANJUANDELOSMORROS	363.23	300.97	9266.2	0.98								4	GBR	BRIDLINGTON	75.63	523.57	31657.9	1.38		4	GBR	MORECAMBE	231.69	568.01	32953	4.45
2	SLV	ACAJUTLA	170.27	329.61	5403.31	2.14		2	VEN	ACARIGUA	533.78	544.7	9031.84	1.29								4	GBR	LIVERPOOL	5652.22	1179.07	32256	216.95		4	GBR	BRAINTREE	53.01	1101.94	35687.1	1.61
2	SLV	METAPAN	60.76	407.06	7589.72	0.5		2	VEN	BARINAS	832.5	377.22	12280.3	1.94								4	GBR	LOUTH	48.7	364.49	32896.3	0.64		4	GBR	CLACTONONSEA	100.06	863.17	35687.1	2.95
2	URY	MONTEVIDEO	1467.17	1197.75	17151.2	7.42		2	VEN	PORLAMAR	760.1	606.7	11399	3.26								4	GBR	BARNSTAPLE	257.96	355.49	35399.3	4.21		4	GBR	SHREWSBURY	109.71	747.63	32896.3	2.74
2	VEN	MARACAIBO	2882.74	1006.91	32949.9	17.52		2	VEN	MERIDA	469.95	569.61	36493.3	1.36								4	GBR	GLOUCESTER	272.41	1107.6	35399.3	9.7		4	GBR	BARROWINFURNESS	241.18	382.66	32953	3.36
2	VEN	PUERTOCABELLO	617.18	402.28	13706.9	1.75		2	VEN	CIUDADGUAYANA	1281.92	520.97	23692.9	0.57								4	GBR	KINGSLYNN	111.1	495.14	35687.1	2.22		4	GBR	ASHFORD	119.5	724.04	53350.2	2.98
2	VEN	CIUDADBOLIVAR	660.65	417.24	23788	1.58		2	VEN	CARACAS	6957.47	1180.28	8153.37	50.34								4	GBR	MARGATE	654.36	754.67	53350.2	18.23		4	GBR	WITHAM	51	603.23	35687.1	1.1
2	VEN	BARQUISIMETO	2433.33	644.05	5984.34	7.71		2	VEN	ELVIGIA	330.77	345.88	36493.3	1.25								4	GBR	YORK	171.09	1141.38	31657.9	5.47		4	GBR	EASTBOURNE	136.58	1114.33	53350.2	4.41
2	VEN	LACONCORDIA	1513.08	536.75	7975.68	5.24		2	VEN	CUMANA	347.98	796.19	7545.92	0.49								4	GBR	LONDONDERRY	299.38	412.8	30506.7	4.56		4	GBR	ILFRACOMBE	40.37	357.23	35399.3	0.52
2	VEN	GUANARE	376.13	400	9031.84	0.92		2	VEN	CORO	358.01	586.59	37794.6	0.79								4	GBR	OXFORD	282.38	1004.26	53350.2	8.55		4	GBR	BIRMINGHAM	7649.11	1333.56	32423.7	312.48
2	VEN	TINAQUILLO	212.11	379.35	9900.27	0.65		2	VEN	MERCEDESDIAZ	1145.22	312.91	821.75	4.21								4	GBR	LONDON	7246.77	2006.45	47070	318.7		4	GBR	CORBY	67.82	927.99	32896.3	2.24
								2	VEN	SANCARLOS	353.3	306.13	9900.27	0.53								4	GBR	KENDAL	71.93	443.99	32953	1.06		4	GBR	ABERDEEN	843.6	388.56	38133.4	13.82
																						4	GBR	NORWICH	520.59	582.06	35687.1	12.15		4	GBR	MELTONMOWBRAY	42.19	711.72	32896.3	0.62
																						4	GBR	BRISTOL	3949.07	768.81	30588.9	105.62		4	GBR	TAUNTON	156.79	595.68	35399.3	2.93
																						4	HUN	OROSZLANY	40.35	392.78	24917.5	0.62		4	GBR	BOURNEMOUTH	635.79	910.85	41382.9	18.62
																						4	HUN	HAJDUNANAS	38.91	335.5	18121.8	0.21		4	GBR	PETERBOROUGH	246.42	915.03	35687.1	7.72
																						4	HUN	DUNAUJVAROS	107.06	526.9	21393.8	1.88		4	GBR	SCUNTHORPE	195.6	548.01	31657.9	4.3
																						4	HUN	SALGOTARJAN	82.56	430.04	11074.4	0.54		4	GBR	NEWRY	144.36	362.92	30506.7	2.7
																						4	HUN	SARBOGARD	16.93	344.08	21393.8	0.33		4	HUN	CEGLED	64.97	405.36	21142.1	1.34
																						4	HUN	SZEKESFEHERVAR	149.06	642.69	21393.8	5.49		4	HUN	ESZTERGOM	84.35	434.16	24917.5	1.55
																						4	HUN	MAKO	45.53	450.44	17870.1	0.57		4	HUN	AJKA	67.98	378.33	17870.1	1.53
																						4	HUN	ABONY	26.68	411.61	21142.1	0.35		4	HUN	ZALAEGERSZEG	167.71	345.4	20135.3	2.39
																						4	HUN	SZEKSZARD	79.04	419.08	18121.8	1.4		4	HUN	SOPRON	72.51	774.24	28944.5	2.1
																						4	HUN	NAGYKOROS	52.36	354.37	21142.1	0.2		4	HUN	NYIREGYHAZA	173.57	671.88	13339.7	1.5
																						4	HUN	KOMAROM	47.1	335.88	24917.5	0.96		4	HUN	KESZTHELY	92.1	356.31	20135.3	2.14
																						4	HUN	BEKESCSABA	155.21	427.93	13591.4	2.75		4	HUN	BONYHAD	32.48	362.74	18121.8	0.44
																						4	HUN	PILIS	8.1	954.15	21142.1	0.01		4	HUN	MISKOLC	455.06	544.69	15101.5	8.71
																						4	HUN	ZIRC	18.53	351.83	17870.1	0.04		4	HUN	SZEGED	311.22	537.96	17870.1	5.82
																						4	HUN	MOSONMAGYAROVAR	65.79	516.26	28944.5	0.97		4	HUN	HAJDUHADHAZ	35.59	440.6	18121.8	0.09
																						4	HUN	TAPOLCA	50.77	309.47	17870.1	0.47		4	HUN	NAGYKANIZSA	90.64	474.08	20135.3	0.87
																						4	HUN	SZOMBATHELY	114.16	690.21	20890.4	2.19		4	HUN	KALOCSA	47.61	371.7	15856.6	0.49
																						4	HUN	TATABANYA	170.26	506.8	24917.5	3.17		4	HUN	KAPOSVAR	126.78	487.33	15604.9	2.96
																						4	HUN	VESZPREM	318.76	356.53	17870.1	5.64		4	HUN	BUDAPEST	1711.13	1421.1	30355.8	73.84
																						4	HUN	PECS	321.29	589.32	16360	6.84		4	HUN	OZD	72.69	467.87	15101.5	0.38
																						4	HUN	MATESZALKA	66.81	301.55	13339.7	0.05		4	HUN	KECSKEMET	140.58	642.64	15856.6	2.55
																						4	HUN	BAJA	76.51	387.13	15856.6	1.53		4	HUN	HAJDUBOSZORMENY	53.41	427.45	18121.8	0.19
																						4	HUN	HEVES	17.83	524.33	16863.3	0.03		4	HUN	EGER	114.89	521.71	16863.3	1.51
																						4	HUN	GYOR	160.53	768.37	28944.5	4.36		4	HUN	NAGYATAD	30.15	314.53	15604.9	0.29
																						4	HUN	HODMEZOVASARHELY	96.6	359.37	17870.1	1.09		4	HUN	RACKEVE	26.27	325.43	21142.1	0.56
																						4	HUN	BALMAZUJVAROS	27.02	499.99	18121.8	0.07		4	HUN	SZOLNOK	265.19	338.89	15101.5	3.12
																						4	ISL	REYKJAVIK	461.36	429.44	42449.2	2.93		4	HUN	KISKUNFELEGYHAZA	62.65	334.18	15856.6	0.81
																						4	LVA	RIGA	1091.31	745.89	51033.1	29.82		4	HUN	KOSZEG	22.14	399.23	20890.4	0.26
																						4	LVA	REZEKNE	116.64	366.3	18699.8	1.73		4	HUN	KISKOROS	38.13	309.17	15856.6	0.8
																						4	LVA	DAUGAVPILS	184.14	566.27	19213.2	3.64		4	HUN	MOR	29.47	412.13	21393.8	0.95
																						4	LVA	LIEPAJA	126.78	636.67	24398.1	1.54		4	HUN	DEBRECEN	202.15	1047.78	18121.8	6.17
																						4	LVA	JELGAVA	140.13	516.98	22301.5	2.31		4	LVA	VALMIERA	108.61	311.5	25097.1	1.98
																						4	NOR	OSLO	5032.17	344.09	58039.9	100.97		4	LVA	VENTSPILS	95.37	418.96	40282.4	1.42
																						4	POL	TARNOBRZG	134.57	370.83	16898.9	2.49		4	MLT	BIRKIRKARA	246.92	1496.28	29593.9	9.4
																						4	POL	BOLESLAWIEC	69.7	640.46	28346.5	0.48		4	MLT	RABAT	65.62	449.73	29593.9	1.41
																						4	POL	PIONKI	71.5	343.23	40884.4	0.25		4	POL	LUBIN	202.97	533.9	28346.5	2.39
																						4	POL	GORZOWWIELKOPOLSKI	173.49	786.84	23167.8	2.97		4	POL	SRODAWIELKOPOLSKA	66.66	328.04	26166	1.08
																						4	POL	WALCZ	73.73	384.23	23051.9	0.62		4	POL	LUBLIN	408.23	1076.98	21259.9	10.34
																						4	POL	OSTROWIECSWIETOKRZYSKI	110.39	763.3	19079.4	2.27		4	POL	BIALYSTOK	304.51	1138.4	18261.7	5.64
																						4	POL	KRASNYSTAW	80.82	302.56	21259.9	1.31		4	POL	KWIDZYN	99.96	481.46	23051.9	0.95
																						4	POL	SIEDLCE	141.33	602.21	40884.4	2.3		4	POL	OSTROLEKA	112.36	606.11	40884.4	1.68
																						4	POL	JAROCIN	81.21	403.79	26166	0.98		4	POL	NYSA	64.34	616.03	19897.1	1.29
																						4	POL	BIALAPODLASKA	108.28	362.16	21259.9	1.74		4	POL	WYSZOW	59.91	530.97	40884.4	1.21
																						4	POL	SZCZECINEK	99.42	446.95	23051.9	0.6		4	POL	SANDOMIERZ	95.93	409.94	19079.4	1.48
																						4	POL	JAWOR	32.07	787.73	28346.5	0.6		4	POL	BELCHATOW	73.27	864.82	16898.9	1.08
																						4	POL	BIELSKPODLASKI	56.07	495.5	18261.7	0.67		4	POL	ZIELONAGORA	165.6	591	23167.8	3.85
																						4	POL	PIOTRKOWTRYBUNALSKI	102.37	803.91	16898.9	2.65		4	POL	TCZEW	100.76	699.75	23051.9	1.19
																						4	POL	GRUDZIADZ	135.38	462.78	20987.3	2.81		4	POL	KEDZIERZYNKOZLE	219.72	373.84	19897.1	1.63
																						4	POL	STRZELCEOPOLSKIE	40.03	406.23	19897.1	1.58		4	POL	NOWYSACZ	107.01	1001.85	21259.9	2.72
																						4	POL	SWIDNICA	86.46	797.07	28346.5	1.36		4	POL	JAROSLAW	95.15	542.57	16898.9	1.57
																						4	POL	SWIEBODZIN	59.34	316.32	23167.8	0.46		4	POL	GOLENIOW	42.43	367.2	23051.9	0.89
																						4	POL	KLUCZBORK	61.04	426.28	19897.1	0.52		4	POL	DEBICA	81.4	779.19	16898.9	1.37
																						4	POL	ELK	94.86	705.98	18534.2	1.21		4	POL	BIALOGARD	58.97	448.13	23051.9	0.82
																						4	POL	WALBRZYCH	179.57	1353.18	28346.5	2.88		4	POL	KOSZALIN	242.77	540.74	23051.9	3.36
																						4	POL	PLOCK	248.84	564.26	40884.4	3.75		4	POL	LEGNICA	153.99	731.03	28346.5	4.31
																						4	POL	OLAWA	51.45	686.92	28346.5	0.78		4	POL	LESZNO	90.88	780.74	26166	0.71
																						4	POL	ZAMOSC	121.16	546.55	21259.9	2.2		4	POL	KRASNIK	103.97	439.97	21259.9	1.15
																						4	POL	MALBORK	68.44	636.73	23051.9	0.96		4	POL	BRZEG	52.08	819.68	19897.1	0.55
																						4	POL	OLESNICA	79.37	567.11	28346.5	1.47		4	POL	WARSZAWA	2091.05	1236.53	40884.4	68.97
																						4	POL	BRODNICA	82.92	425.88	20987.3	1.07		4	POL	GLOGOW	144.49	550.64	28346.5	1.47
																						4	POL	TUREK	82.15	439.26	26166	0.85		4	POL	PULAWY	110.31	471.62	21259.9	2.02
																						4	POL	CHELM	136.07	562.53	21259.9	2.19		4	POL	KROSNO	155.24	517.07	16898.9	3.36
																						4	POL	KOLO	73.47	422.71	26166	1.99		4	POL	SKIERNIEWICE	90.1	414.49	16898.9	1.41
																						4	POL	LUBAN	37.9	661.48	28346.5	0.27		4	POL	JASLO	119.34	449.85	16898.9	2.2
																						4	POL	BILGORAJ	58.39	537.7	21259.9	1.05		4	POL	CZESTOCHOWA	323.56	840.41	26711.1	5.05
																						4	POL	ZGORZELEC	47.23	712.51	28346.5	0.88		4	POL	STALOWAWOLA	148.62	588.3	16898.9	2.84
																						4	POL	GRAJEWO	69.06	377.44	18261.7	0.67		4	POL	ZAGAN	58.08	471.83	23167.8	0.51
																						4	POL	RACIBORZ	52.95	869.13	26711.1	0.99		4	POL	RZESZOW	226.85	1032.97	16898.9	5.87
																						4	POL	NOWYTARG	58.08	655.78	21259.9	1.61		4	POL	LEBORK	75.02	584.72	23051.9	0.95
																						4	POL	ZYWIEC	30.39	967.68	26711.1	0.94		4	POL	RAWICZ	52.28	450.94	26166	0.8
																						4	POL	ZDUNSKAWOLA	100.35	569.89	16898.9	1.34		4	POL	GORLICE	85.37	553.91	21259.9	0.83
																						4	POL	WIELUN	70.3	409.38	16898.9	1.74		4	POL	STARGARDSZCZECINSKI	93.43	715.14	23051.9	1.69
																						4	POL	KLODZKO	49.84	634.48	28346.5	0.52		4	POL	KAMIENNAGORA	21.51	929.17	28346.5	0.33
																						4	POL	NOWASOL	63.62	724.01	23167.8	1.02		4	POL	RADOM	234.45	1064.09	40884.4	6.42
																						4	POL	KALISZ	385.66	588.06	26166	6.24		4	POL	TOMASZOWLUBELSKI	80.2	360.66	21259.9	1.47
																						4	POL	ILAWA	59.22	626.38	18534.2	0.57		4	POL	SZCZECIN	496.09	924.65	23051.9	10.47
																						4	POL	NAKLONADNOTECIA	49.98	392.56	20987.3	0.59		4	POL	SWINOUJSCIE	54.17	680.92	23051.9	1.19
																						4	POL	CIECHANOW	74.4	384.51	40884.4	1.22		4	POL	OPOLE	197.23	706.15	19897.1	3.61
																						4	POL	INOWROCLAW	267.31	423.91	20987.3	2.28		4	POL	KATOWICE	2344.52	1195.66	26247.2	73.77
																						4	POL	OLSZTYN	302.91	681.1	18534.2	3.59		4	POL	KONSKIE	51.16	512.39	19079.4	0.68
																						4	POL	OPOCZNO	46.71	544.91	16898.9	0.36		4	POL	PLONSK	64.51	430.92	40884.4	1.36
																						4	POL	MIELEC	90.22	758.58	16898.9	1.92		4	POL	OSTRODA	83.3	493.6	18534.2	0.17
																						4	POL	KRAKOW	711.56	1268.19	21259.9	22.2		4	POL	OSTROWMAZWIECKA	74.52	386.81	40884.4	1.16
																						4	POL	BIELSKOBIALA	229.8	1133.74	26711.1	9.9		4	POL	CIESZYN	100.31	588.13	26711.1	2.99
																						4	POL	LECZNA	22.86	807.96	21259.9	0.43		4	POL	POZNAN	817.53	967.24	26166	22.98
																						4	POL	KUTNO	119.77	444.76	16898.9	1.33		4	POL	WROCLAW	506.2	1339.48	28346.5	13.39
																						4	POL	PILA	137.68	567.57	26166	1.81		4	POL	OZORKOW	39.29	596.33	16898.9	0.76
																						4	POL	TARNOW	228.02	666.05	21259.9	5.26		4	POL	MRAGOWO	79.23	333.6	18534.2	0.47
																						4	POL	NOWYDWORMAZWIECKI	98.36	430.12	40884.4	1.23		4	POL	SKARZYSKOKAMIENNA	123.88	540.54	19079.4	1.85
																						4	POL	ZARY	67.55	613.43	23167.8	0.43		4	POL	ELBLAG	125	688.65	18534.2	2.48
																						4	POL	SLUPSK	178.99	467.67	23051.9	2.44		4	POL	GNIEZNO	108.62	720.3	26166	2.11
																						4	POL	CHOJNICE	66.45	701.19	23051.9	1.46		4	POL	CHRZANOW	137.95	615.21	21259.9	3.75
																						4	POL	KONIN	279.77	403.13	26166	3.77		4	POL	ZAWIERCIE	101.26	570.67	26711.1	2.17
																						4	POL	MLAWA	75.52	474.2	40884.4	0.93		4	POL	BYDGOSZCZ	396.93	1023.92	20987.3	11.68
																						4	POL	DZIALDOWO	69.21	385.8	18534.2	0.51		4	POL	PRZEMYSL	165.97	342.89	16898.9	3.43
																						4	POL	STAROGARDGDANSKI	82.55	703.25	23051.9	1.28		4	POL	TORUN	239.64	939.45	20987.3	6.4
																						4	POL	SZCZYTNO	82.03	312.97	18534.2	0.6		4	POL	SWIECIE	129.98	405.24	20987.3	2.27
																						4	POL	STARACHOWICE	86.61	666.14	19079.4	1.87		4	POL	JELENIAGORA	111.59	749.75	28346.5	1.22
																						4	POL	GOSTYNIN	65.83	344.1	40884.4	0.56		4	POL	LOMZA	119.77	415.23	18261.7	2.07
																						4	POL	SANOK	99.95	486.73	16898.9	2.07		4	POL	LOWICZ	67.88	506.94	16898.9	1.05
																						4	POL	KOSCIERZYNA	53.04	523.59	23051.9	0.7		4	POL	SOCHACZEW	84.88	542.02	40884.4	1.36
																						4	POL	KIELCE	352.13	724.04	19079.4	6.65		4	POL	GDANSK	1149.44	927.92	23051.9	30.71
																						4	POL	DZIERZONIOW	84.03	866.91	28346.5	1.39		4	POL	GOSTYN	58.78	388.95	26166	0.48
																						4	POL	KROTOSZYN	59.55	490.53	26166	1.04		4	POL	LODZ	781.22	1196.76	16898.9	21.92
																						4	POL	LUBARTOW	60.92	486.14	21259.9	0.79		4	POL	ZYRARDOW	66.39	743.45	40884.4	1.69
																						4	PRT	AMARANTE	46.75	451.61	21644	0.31		4	POL	SIERADZ	96.67	484.6	16898.9	0.85
																						4	PRT	CALDASDARAINHA	106.76	391.44	23192	1.54		4	POL	WRZESNIA	74.31	480.18	26166	2.48
																						4	PRT	VILAREAL	78.53	492.2	21644	1.21		4	POL	TOMASZOWMAZOWIECKI	93.62	778.01	16898.9	1.94
																						4	PRT	COIMBRA	749.04	449.6	23192	13.47		4	POL	WAGROWIEC	51.4	550.15	26166	0.78
																						4	PRT	PORTO	2523.12	977.36	21766.2	67.6		4	POL	GIZYCKO	57.23	597.78	18534.2	0.93
																						4	PRT	LEIRIA	363.09	391.39	23192	6.38		4	POL	RADOMSKO	98.84	552.5	16898.9	1.35
																						4	PRT	VIANADOCASTELO	125.26	503.98	21644	1.99		4	POL	LUKOW	64.48	546.59	21259.9	0.81
																						4	ROU	ALESD	34.89	308.17	19515.9	0.09		4	POL	BOCHNIA	58.56	659.1	21259.9	2.15
																						4	ROU	FUNDENI	12.3	1443.21	12375.2	0.11		4	PRT	VISEU	128.65	569.62	23192	2.34
																						4	ROU	MEDGIDIA	75.57	535.63	25186.7	0.52		4	PRT	TOMAR	74.91	300.89	23192	1.37
																						4	ROU	ORASTIE	52.42	347.91	19601.1	0.97		4	PRT	TORRESVEDRAS	149.92	327.99	23192	1.68
																						4	ROU	BARLAD	96.96	641.69	10023.9	0.25		4	PRT	SANTAREM	177.03	316.06	26193.8	2.3
																						4	ROU	SALONTA	50.26	325.73	19515.9	2.29		4	PRT	LISBOA	2019.07	1397.94	35927.1	57.17
																						4	ROU	FUNDULEA	13.87	1484.72	12375.2	0.05		4	PRT	FUNCHAL	645.71	392.16	26690.1	10.93
																						4	ROU	CRAIOVA	232.53	1196.77	16613.8	3.36		4	PRT	COVILHA	111.7	314.52	23192	0.7
																						4	ROU	GIURGIU	102	701.69	10669.7	1.34		4	PRT	EVORA	136.18	357.72	26193.8	0.87
																						4	ROU	GAESTI	34.1	456.06	14095.5	0.04		4	ROU	BRAILA	173.39	982.76	16405.8	2.13
																						4	ROU	SLOBOZIA	64.74	610.58	13911.4	0.37		4	ROU	BRAD	31.4	376.02	19601.1	0.12
																						4	ROU	SATUMARE	89.38	1061.72	14292.3	1.63		4	ROU	HUNEDOARA	327.82	426.44	19601.1	2.92
																						4	ROU	STEI	25.86	333.04	19515.9	0.01		4	ROU	LUGOJ	74.09	532.14	27221.3	0.81
																						4	ROU	VIDELE	11.67	558.35	12377.5	0.14		4	ROU	BUHUSI	37.47	367.59	15539.9	0.02
																						4	ROU	RAMNICUSARAT	67.33	589.37	13642.7	0.61		4	ROU	CARACAL	52.97	543.69	12359.3	0.36
																						4	ROU	BAILESTI	43.81	328.66	16613.8	0.03		4	ROU	BUZAU	106.27	1131.88	13642.7	1.51
																						4	ROU	DROBETATURNUSEVERIN	157.71	529.89	13765.9	1.26		4	ROU	ZALAU	70.17	757.56	15571.6	0.6
																						4	ROU	ROSIORIDEVEDE	68.99	420.82	12377.5	0.49		4	ROU	ARAD	191.16	835.64	21148.9	4.1
																						4	ROU	VASLUI	99.1	568.2	10023.9	0.61		4	ROU	ORADEA	224.37	948.12	19515.9	3.69
																						4	ROU	PIATRANEAMT	213.53	509	12449.9	1.02		4	ROU	BRASOV	498.32	692.27	25364.6	5.9
																						4	ROU	URZICENI	46.28	445.18	13911.4	0.12		4	ROU	ORAVITA	9.08	593.97	16681.4	0.26
																						4	ROU	CRISTURUSECUIESC	17.12	395.11	15462.4	0.07		4	ROU	ONESTI	106.96	419.57	15539.9	0.8
																						4	ROU	CLUJNAPOCA	216.98	1594.38	23847.8	5.07		4	ROU	ALBAIULIA	90.73	652.35	20415	0.82
																						4	ROU	CORABIA	26.39	404.51	12359.3	0.09		4	ROU	TECUCI	111.39	369.84	16064.7	0.68
																						4	ROU	ROMAN	89.19	659.38	12449.9	0.82		4	ROU	NASAUD	17.36	424.69	15887.5	0.12
																						4	ROU	GURAHUMORULUI	32.81	336.25	12352.6	0.31		4	ROU	TURNUMAGURELE	55.18	421.97	12377.5	0.55
																						4	ROU	DEJ	76.06	459.04	23847.8	0.19		4	ROU	TARGUGANGIULESTI	37.68	484.39	16057.9	0.2
																						4	ROU	GALATI	194.17	1144.26	16064.7	2.32		4	ROU	JIMBOLIA	29.22	312.55	27221.3	0.33
																						4	ROU	MOTRU	39.51	417.79	21918.3	0.15		4	ROU	SLATINA	90.01	785.44	12359.3	1.16
																						4	ROU	PERISORU	12.47	681.94	12375.2	0.02		4	ROU	RESITA	93.32	697.5	16681.4	0.67
																						4	ROU	PITESTI	258.83	768.82	23071.6	2.37		4	ROU	BAICOI	94.42	300.03	20941.8	1.11
																						4	ROU	PASCANI	83.41	419.05	16057.9	0.87		4	ROU	AVRIG	15.53	424.67	22898.3	0.22
																						4	ROU	ODORHEIUSECUIESC	45.45	740.86	15462.4	0.38		4	ROU	SIBIU	191.48	852.11	22898.3	4.4
																						4	ROU	BAIAMARE	105.71	1131.08	13467.3	1.84		4	ROU	TURDA	139.78	553.19	23847.8	1.01
																						4	ROU	HUSI	53.91	459.94	10023.9	0.21		4	ROU	CAMPINA	181.68	422.97	20941.8	3.68
																						4	ROU	CAMPULUNG	51.2	641.57	23071.6	0.42		4	ROU	TARGOVISTE	94.61	963.59	14095.5	1.38
																						4	ROU	BISTRITA	69.68	864.86	15887.5	0.95		4	ROU	BALS	30.66	528.29	12359.3	0.33
																						4	ROU	TARGUNEAMT	54.5	374.65	12449.9	0.46		4	ROU	CARANSEBES	59.47	397.84	16681.4	0.31
																						4	ROU	FAGARAS	84.61	377.19	25364.6	0.27		4	ROU	MANGALIA	75.74	479.77	25186.7	0.93
																						4	ROU	RAMNICUVALCEA	161.44	662.74	15741.4	1.31		4	ROU	TARGUOCNA	41.35	306.25	15539.9	0.24
																						4	ROU	SFANTUGHEORGHE	67.3	786	15170.2	0.68		4	ROU	CALARASI	93.58	3715	12375.2	0.9
																						4	ROU	BACAU	135.67	1145.36	15539.9	1.96		4	ROU	SIGHISOARA	55.58	480.09	15925.3	0.5
																						4	ROU	RADAUTI	53.79	491.14	12352.6	0.36		4	ROU	REGHIN	70.17	511.24	15925.3	0.27
																						4	ROU	TIMISOARA	216.66	1572.65	27221.3	7.13		4	ROU	MEDIAS	77.55	636.87	22898.3	0.65
																						4	ROU	BUCURESTI	772.85	2797.03	36230.5	28.8		4	ROU	SUCEAVA	207.4	600.31	12352.6	3.08
																						4	ROU	FALTICENI	48.44	553.96	12352.6	0.57		4	ROU	HATEG	29.33	322.58	19601.1	0.31
																						4	ROU	VALENIIDEMUNTE	25.34	516.31	20941.8	0.31		4	ROU	BOTOSANI	100.92	1108.4	10482.5	0.75
																						4	ROU	PLOIESTI	314.7	854.43	20941.8	6.83		4	ROU	MIOVENI	40.62	722.39	23071.6	0.23
																						4	ROU	MIERCUREACIUC	73.71	532.61	15462.4	0.91		4	ROU	AIUD	57.84	318.22	20415	0.51
																						4	ROU	BLAJ	33.74	510.89	20415	0.26		4	ROU	ALEXANDRIA	63.62	698.04	12377.5	0.62
																						4	ROU	HUEDIN	9.93	712.71	23847.8	0.08		4	ROU	TULCEA	81.97	790.27	15339.1	0.62
																						4	ROU	FILIASI	35.42	390.33	16613.8	0.01		4	ROU	SAVENI	16.36	322.61	10482.5	0.01
																						4	ROU	CAREI	35.02	554.18	14292.3	0.18		4	ROU	VISEUDESUS	29.84	313.49	13467.3	0.35
																						4	SWE	TRELLEBORG	79.36	361.2	39951.9	1.6		4	ROU	SEBES	54.69	394.32	20415	0.18
																						4	SWE	UPPSALA	413.57	450.29	39829	6.74		4	ROU	BASARABI	62.12	311.54	25186.7	0.53
																						4	SWE	ANGELHOLM	101.06	302.94	39951.9	2.99		4	ROU	BOCSA	22.85	357.64	16681.4	0.36
																						4	TUR	ISPARTA	172.53	1521.19	13393.4	1.28		4	ROU	PETROSANI	204.34	472.36	19601.1	0.66
																						4	TUR	MUGLA	106.61	542.47	29346.8	0.66		4	ROU	DOROHOI	34.26	672.71	10482.5	0.04
																						4	TUR	GELIBOLU	52.38	318.63	20719.6	0.55		4	ROU	TARGUMURES	144.55	1135.65	15925.3	2.04
																						4	TUR	BEYSEHIR	47	475.4	14197.4	0.53		4	ROU	IASI	282.65	1194.82	16057.9	4.08
																						4	TUR	ESKISEHIR	345.39	1655.27	22292.6	3.12		4	ROU	TARGUJIU	114.39	717.08	21918.3	1.29
																						4	TUR	TOKAT	146.58	950.05	12158.1	1.69		4	ROU	CONSTANTA	378.11	958.98	25186.7	5.12
																						4	TUR	ZILE	73.33	340.57	12158.1	0.3		4	ROU	GHERLA	45.96	468.2	23847.8	0.25
																						4	TUR	ISKENDERUN	442.51	929.76	15585.6	5.17		4	ROU	FOCSANI	161.27	601.65	12962.8	2.11
																						4	TUR	ZONGULDAK	143.07	1066.38	18507.3	0.85		4	SWE	VASTERAS	313.95	408.21	39829	6.02
																						4	TUR	SOLHAN	37.2	419	7053.79	0		4	SWE	GOTEBORG	1593.15	523.12	43198.7	37.31
																						4	TUR	SIMAV	78.93	344.37	16012.6	0.42		4	SWE	ESKILSTUNA	297.32	311.2	37001.6	3.96
																						4	TUR	NAZILLI	191.47	581.78	17899	1.27		4	SWE	HELSINGBORG	540.1	399.47	39951.9	13.3
																						4	TUR	SIRNAK	81.79	331.39	8176.66	1.09		4	SWE	MALMO	922.36	625.33	39951.9	28.41
																						4	TUR	SILVAN	84.34	307.59	11653.4	0.16		4	SWE	NORRKOPING	384.72	316.46	38599.7	7.27
																						4	TUR	SANLIURFA	214.08	2238.79	8940.58	2.05		4	SWE	ALINGSAS	97.38	313.45	44008.6	1.65
																						4	TUR	MILAS	85.55	377.99	29346.8	0.65		4	SWE	JONKOPING	406.14	303.58	39951.9	8.12
																						4	TUR	BINGOL	107.65	759.86	7053.79	0.89		4	SWE	STOCKHOLM	2470.88	800.94	61916	59.82
																						4	TUR	BOYABAT	75.04	300.71	12945.9	0.78		4	TUR	FETHIYE	199.08	562.67	29346.8	1.8
																						4	TUR	CAYCUMA	90	585.71	18507.3	0.54		4	TUR	BISMIL	55.14	476.15	11653.4	0.16
																						4	TUR	KIRIKKALE	267.21	388.26	24413.5	2.53		4	TUR	ARTVIN	59.83	301.06	18958	0.59
																						4	TUR	AKHISAR	115.73	696.87	21813.5	0.78		4	TUR	KIRKAGAC	70.15	550.43	21813.5	0.35
																						4	TUR	ERCIS	84.57	1103.17	7623.98	1.17		4	TUR	HORASAN	54.43	379.66	9416.22	0.53
																						4	TUR	CORUM	217.13	984.44	14672	1.81		4	TUR	NUSAYBIN	73.52	763.56	8176.66	0.45
																						4	TUR	BULDAN	36.41	352.21	18923.5	0.29		4	TUR	VIRANSEHIR	83.57	734.11	8940.58	0.45
																						4	TUR	KIZILTEPE	137.28	499.61	8176.66	0.48		4	TUR	LULEBURGAZ	201.3	379.83	31852.9	2.14
																						4	TUR	BALIKESIR	262.06	1014.56	17791.7	2.45		4	TUR	KIRIKHAN	71.91	761.4	15585.6	0.38
																						4	TUR	BAYBURT	93.22	320.15	9361.94	0.89		4	TUR	DENIZLI	312.57	1888.73	18923.5	3.59
																						4	TUR	EDREMIT	358.04	526.21	17791.7	2.44		4	TUR	SOMA	84.87	788.26	21813.5	0.36
																						4	TUR	KAGIZMAN	49.68	371.1	7858.81	0.29		4	TUR	CUBUK	75.4	350.51	24413.5	0.35
																						4	TUR	GAZIPASA	100.53	358.48	19458.6	0.69		4	TUR	SOKE	91.82	605.29	17899	0.65
																						4	TUR	EREGLI	88.54	955.07	18507.3	0.43		4	TUR	ISLAHIYE	50.32	466.97	17015.1	0.11
																						4	TUR	ERZURUM	401.73	565.49	9416.22	5.88		4	TUR	PATNOS	64.62	1100.72	5041.6	0.97
																						4	TUR	BITLIS	79.87	403.62	5729.61	0.82		4	TUR	MALAZGIRT	44.49	489.69	5129.29	0.24
																						4	TUR	ANTALYA	536	1833.16	19458.6	7.77		4	TUR	KESAN	76.53	442.14	21320.3	0.95
																						4	TUR	BOLVADIN	63.16	352.19	11205.3	0.36		4	TUR	IGDIR	93.76	882.29	7858.81	0.67
																						4	TUR	ODEMIS	81.5	772.41	28524.1	0.47		4	TUR	UZUNKOPRU	66.88	327.44	21320.3	0.49
																						4	TUR	KOCAALI	22.86	323.72	18705.4	0.38		4	TUR	MIDYAT	64.57	792.63	8176.66	0.53
																						4	TUR	MUSTAFAKEMALPASA	92.26	459.58	28897.8	0.3		4	TUR	HATAY	234.44	1758.49	15585.6	2.68
																						4	TUR	CAN	73.69	326.67	20719.6	0.4		4	TUR	DIYARBAKIR	280.18	2111	11653.4	3.04
																						4	TUR	NEVSEHIR	454.21	328.73	18782.2	3.61		4	TUR	GERMENCIK	27.56	487.37	17899	0.41
																						4	TUR	BAFRA	109.79	689.23	14903.2	0.55		4	TUR	ELBISTAN	126.06	697.22	14053.7	0.48
																						4	TUR	GAZIANTEP	376.28	3480.83	17015.1	8.47		4	TUR	BURDUR	122.45	600.41	17313	1.03
																						4	TUR	ERZINCAN	286.17	420.94	10277.5	3.08		4	TUR	DUZICI	204.86	354.87	17015.1	2.2
																						4	TUR	ALIAGA	153.5	444.77	28524.1	1.13		4	TUR	VARTO	12.8	649.66	5129.29	0.07
																						4	TUR	SARAY	79.63	584.2	22165	0.31		4	TUR	NIKSAR	78.21	334.15	12158.1	0.81
																						4	TUR	ALASEHIR	67.66	702.79	21813.5	0.28		4	TUR	SANDIKLI	52.52	445.81	11205.3	0.15
																						4	TUR	VAN	212.98	1893.35	7623.98	1.41		4	TUR	KARACABEY	70.81	389.5	28897.8	0.59
																						4	TUR	CINE	59.51	355.51	17899	0.39		4	TUR	SORGUN	103.95	413	7560.37	0.51
																						4	TUR	TEKIRDAG	91.18	977.85	22165	1.02		4	TUR	BIRECIK	73.55	632.88	8940.58	0.26
																						4	TUR	AMASYA	149.06	546.42	12763	0.88		4	TUR	AFYON	266.62	826.4	11205.3	2.93
																						4	TUR	KOZAN	66.61	966.18	17015.1	0.47		4	TUR	BURSA	882.79	2268.93	28897.8	14.34
																						4	TUR	SIIRT	80.67	1343.92	8176.66	0.81		4	TUR	INEGOL	108.09	1457.22	28897.8	1
																						4	TUR	SAMSUN	294.66	1939.75	14903.2	4.33		4	TUR	MUT	78.78	311.83	21754.9	0.5
																						4	TUR	KARABUK	196.91	725.41	18507.3	2.23		4	TUR	DALAMAN	192.95	308.6	29346.8	1.15
																						4	TUR	MUS	147.29	569.95	5129.29	1.18		4	TUR	OSMANIYE	201.8	1099.3	17015.1	3.44
																						4	TUR	GONEN	68.93	485.98	17791.7	0.31		4	TUR	DEVREK	81.23	405.69	18507.3	0.49
																						4	TUR	HINIS	24.18	434.2	9416.22	0.29		4	TUR	TERME	77.81	383.15	14903.2	0.36
																						4	TUR	KIRKLARELI	74.04	531.83	31852.9	0.72		4	TUR	ANKARA	1847.94	2519.77	24413.5	38.02
																						4	TUR	KAHRAMANMARAS	227.85	1786.8	14053.7	2.62		4	TUR	MANISA	153.72	1963.15	21813.5	2.85
																						4	TUR	KESKIN	50.09	1677.05	24413.5	0.25		4	TUR	OLTU	46.7	334.88	9416.22	0.47
																						4	TUR	KONYA	547.51	1538.51	14197.4	6.98		4	TUR	DEMIRCI	45.92	327.02	21813.5	0.32
																						4	TUR	ERBAA	89.89	632.41	12158.1	0.89		4	TUR	SIDE	202.08	502.24	19458.6	1.97
																						4	TUR	HENDEK	110.03	537.51	18705.4	1.56		4	TUR	BERGAMA	89.03	442.73	28524.1	0.24
																						4	TUR	SIVEREK	95.97	866.14	8940.58	0.68		4	TUR	KARAMAN	161	782.27	14197.4	1.13
																						4	TUR	AYVALIK	84.18	371.35	17791.7	0.2		4	TUR	BASKALE	36.41	477.78	7623.98	0.16
																						4	TUR	SURUC	137.75	538.7	8940.58	0.56		4	TUR	KAHTA	168.77	337.17	8147.01	0.77
																						4	TUR	CEYHAN	153.05	547.19	17015.1	1.82		4	TUR	BIGADIC	30.2	415.06	17791.7	0.21
																						4	TUR	CARSAMBA	91.01	691.13	14903.2	0.81		4	TUR	ISTANBUL	3277.06	4476.08	28113.8	79.49
																						4	TUR	ELAZIG	289.6	1163.89	15121.5	4.16		4	TUR	DOGUBEYAZIT	56.23	953.51	5041.6	0.54
																						4	TUR	NIGDE	310.48	506.82	15804.2	3.26		4	TUR	EREGLI	151.11	591.15	14197.4	2.16
																						4	TUR	ANAMUR	150.68	338.14	21754.9	1.11		4	TUR	UNYE	44.65	954.63	9439.9	0.74
																						4	TUR	MERZIFON	221.75	372.47	12763	1.87		4	TUR	AYDIN	237.12	1077.46	17899	2.92
																						4	TUR	TURHAL	99.6	381.94	12158.1	0.42		4	TUR	RIZE	604.02	362.34	15531	4.95
																						4	TUR	CIVRIL	70.45	351.88	18923.5	0.42		4	TUR	SERIK	231.9	302.85	19458.6	1.1
																						4	TUR	KULA	47	468.69	21813.5	0.47		4	TUR	VEZIRKOPRU	71.59	407.35	14903.2	0.26
																						4	TUR	BARTIN	107.1	490.19	18507.3	1.03		4	TUR	TRABZON	504.7	845.87	13360.3	4.26
																						4	TUR	AKSEHIR	113.42	541.95	14197.4	0.78		4	TUR	CORLU	474.86	892.31	23241.5	4.91
																						4	TUR	GOLBASI	65.55	360.68	8147.01	0.43		4	TUR	KARAPINAR	75.3	319.99	14197.4	0.27
																						4	TUR	CEYLANPINAR	59.86	486.03	8940.58	0.11		4	TUR	CANAKKALE	114.61	881.56	20719.6	1.29
																						4	TUR	MARMARIS	176.48	312.76	29346.8	0.28		4	TUR	ADANA	1981.96	1054.95	20073.1	25.56
																						4	TUR	DIKILI	33.12	347.75	28524.1	0.29		4	TUR	POLATLI	88.98	513.06	24413.5	0.47
																						4	TUR	KASTAMONU	130.87	680.5	15805.6	2.75		4	TUR	BESNI	47.68	554.94	8147.01	0.42
																						4	TUR	YALVAC	51.3	301.6	13393.4	0.35		4	TUR	ARDESEN	91.62	388.56	16833.4	0.61
																						4	TUR	CAY	36.75	304.62	11205.3	0.54		4	TUR	DEVELI	62.84	498.32	16026.6	0.37
																						4	TUR	BOZUYUK	162.37	317.14	22929.8	1.58		4	TUR	EDIRNE	252.75	528.74	21320.3	3.28
																						4	TUR	DUZCE	867.7	484.54	37402.1	11.96		4	TUR	KURTALAN	28.91	614.49	8176.66	0.14
																						4	TUR	GIRESUN	405.43	748.07	10561.4	2.64		4	TUR	GOLKOY	30.18	367.9	9439.9	0.18
																						4	TUR	GEYVE	69.1	428.2	18705.4	0.66		4	TUR	KUSADASI	254.39	454.14	20555.2	2.14
																						4	TUR	OSMANCIK	52.87	421.37	14672	0.47		4	TUR	MALATYA	365.64	1292.13	12568.1	1.94
																						4	TUR	TIRE	79.63	484.67	28524.1	0.36		4	TUR	IZMIR	1292.35	2382.66	28524.1	25.55
																						4	TUR	CIZRE	88.71	735.79	8176.66	1.12		4	TUR	SALIHLI	101.59	945.39	21813.5	1.09
																						4	TUR	KUTAHYA	154.27	1080.34	16012.6	1.96		4	TUR	ERGANI	64.33	1017.55	11653.4	0.41
																						4	TUR	AFSIN	73.25	476.04	14053.7	0.48		4	TUR	CANKIRI	103.17	521.18	18507.3	0.48
																						4	TUR	KADIRLI	66.71	1245.74	17015.1	0.4		4	TUR	DERIK	25.02	325.58	8176.66	0.05
																						4	TUR	TATVAN	63.48	636.66	5729.61	0.46		4	TUR	TAVSANLI	83.01	521.72	16012.6	0.45
																						4	TUR	AKYAZI	101.01	575.72	18705.4	1.61		4	TUR	ALANYA	269	621.29	19458.6	1.36
																						4	TUR	YOZGAT	104.59	468.37	7560.37	0.56		4	TUR	AKSARAY	133.9	1081.67	15804.2	1.02
																						4	TUR	KAYSERI	606.37	1568.32	16026.6	7.22		4	TUR	KILIS	68.14	951.34	17015.1	0.45
																						4	TUR	SIVAS	332.44	935.16	12408.7	2.58		4	TUR	KUMLUCA	260.29	343.22	19458.6	1.28
																						4	TUR	HAVZA	58.75	380.23	14903.2	0.58		4	TUR	KIRSEHIR	169.18	536.69	13202.4	1.54
																						4	TUR	KARS	160.36	458.73	7858.81	1.13		4	TUR	BANDIRMA	153.29	707.98	17791.7	0.79
																						4	TUR	REYHANLI	69.38	702.57	15585.6	0.65		4	TUR	ADIYAMAN	161.52	1070.47	8147.01	1.51
																						4	TUR	MARDIN	129.37	631.38	8176.66	0.96		4	TUR	AGRI	130.81	888.01	5041.6	1.44
																						4	TUR	CERMIK	46.64	445.25	11653.4	0.23		4	TUR	USAK	148.18	1070.29	12738.6	1.34
																						4	TUR	BUCAK	51.57	535.3	17313	0.35		4	TUR	SAMANDAGI	69.85	1205.73	15585.6	0.33
																						4	TUR	BILECIK	82.14	649.96	22929.8	0.86		4	TUR	AKCAKALE	59.27	829.33	8940.58	0.23
																						4	TUR	BODRUM	281.25	411.81	29346.8	1.48		4	TUR	FATSA	68.29	763.15	9439.9	0.65
																														4	TUR	BATMAN	232.93	1570.94	8176.66	1.62

## Sheet: Figure S4
GRIP region	Country Alpha-3 Code	Material stock in roads (tonnes)	Embodied GHGs in roads (tonnes CO2eq)	Note
0	ATA			0 is not a GRIP region as defined in the GRIP dataset (Antarctica is not in GRIP dataset)
1	BHS	1.73321e+07	648700
1	BMU	3.56319e+06	125595
1	CAN	4.24113e+09	1.52819e+08
1	GRL
1	TCA	242892	9050.28
1	USA	4.72826e+10	1.75735e+09
2	ABW	659918	19113.5
2	AIA	1.29112e+06	35976.3
2	ANT	6.53152e+06	187188
2	ARG	2.11691e+09	5.7963e+07
2	ATG	5.37961e+06	149048
2	BLZ	1.21093e+07	339537
2	BOL	1.70928e+08	4.80552e+06
2	BRA	3.76322e+09	1.02559e+08
2	BRB	1.97495e+07	522322
2	CHL	4.67506e+08	11448289
2	COL	7.87358e+08	2.10852e+07
2	CRI	6.24689e+07	1.76874e+06
2	CUB	3.09124e+08	8.67816e+06
2	CYM	9.10362e+06	236195
2	DMA	9.6739e+06	260525
2	DOM	1.29058e+08	3.73019e+06
2	ECU	2.21078e+08	6.17336e+06
2	FLK	761793	21953.5
2	GLP	9.24573e+06	259244
2	GRD	1.00646e+07	260457
2	GTM	1.25498e+08	3.40952e+06
2	GUF
2	GUY	1.13585e+07	318845
2	HND	6.22392e+07	1.74536e+06
2	HTI	1.43287e+07	401461
2	JAM	1.92001e+08	5.30173e+06
2	KNA	2.36013e+06	65640.2
2	LCA	9.22248e+06	244106
2	MEX	4.60304e+09	1.43518e+08
2	MSR	421602	11821.4
2	MTQ	6.73076e+06	188726
2	NIC	1.5428e+08	4.74045e+06
2	PAN	7.83621e+07	2.08974e+06
2	PER	5.93402e+08	1.70152e+07
2	PRI	6.56046e+07	1.88416e+06
2	PRY	1.01596e+08	2.86654e+06
2	SLV	2.04493e+08	5.67891e+06
2	SUR	1.88018e+07	527209
2	TTO	1.30091e+06	36775.2
2	URY	2.33591e+08	6.99472e+06
2	VCT	1.03447e+06	29005.7
2	VEN	5.7422e+08	1.89545e+07
2	VGB	2.90017e+06	80584.1
2	VIR	4.63222e+06	129884
3	AGO	1.40078e+08	4.58231e+06
3	BDI	1.79733e+07	593485
3	BEN	2.60908e+07	858830
3	BFA	3.15277e+07	1.03519e+06
3	BWA	8.69457e+07	2.86558e+06
3	CAF	6.51658e+06	213128
3	CIV	8.46973e+07	2.78529e+06
3	CMR	3.7739e+07	1.23037e+06
3	COD	2.40947e+08	7.92914e+06
3	COG	3.27479e+07	1.06563e+06
3	COM	3.46179e+06	111726
3	CPV	6.26571e+06	204367
3	DJI	5.67023e+06	188945
3	DZA	4.50035e+08	1.53347e+07
3	EGY	3.53265e+08	1.15274e+07
3	ERI	9.84443e+06	322967
3	ESH	2.21835e+06	73920.5
3	ETH	9.02306e+07	2.99693e+06
3	GAB	6.75641e+06	220113
3	GHA	9.74625e+07	3.14951e+06
3	GIN	2.07056e+07	669207
3	GMB	3.45397e+06	112005
3	GNB	3.06242e+06	99030.2
3	GNQ
3	KEN	1.3379e+08	4.33461e+06
3	LBR	5.96558e+06	195195
3	LBY	2.12927e+08	6.96772e+06
3	LSO	7.13314e+06	231911
3	MAR	2.82987e+08	9107650
3	MDG	3.80419e+07	1.25731e+06
3	MLI	3.43852e+07	1.14031e+06
3	MOZ	8.34704e+07	2.74387e+06
3	MRT	3.02409e+07	995885
3	MUS	1.90972e+07	608081
3	MWI	4.3153e+07	1.41864e+06
3	NAM	6.03115e+07	1.98198e+06
3	NER	3.79396e+07	1.25865e+06
3	NGA	4.06338e+08	1.31847e+07
3	REU	3.60305e+06	117044
3	RWA	1.54183e+07	507112
3	SDN	8.25366e+07	2.76689e+06
3	SEN	4.52191e+07	1.48738e+06
3	SHN	947659	30921.3
3	SLE	9.17316e+06	298411
3	SOM	4.35676e+07	1.45011e+06
3	SSD	1.39389e+07	459355
3	STP	2.18094e+06	71241.7
3	SWZ	4.9492e+06	164918
3	SYC	1.92711e+06	62378.2
3	TCD	3.0901e+06	102916
3	TGO	2.0225e+07	659457
3	TUN	1.40504e+08	4.61286e+06
3	TZA	8.6497e+07	2.78079e+06
3	UGA	3.63195e+07	1.18251e+06
3	ZAF	1.76715e+09	6.21062e+07
3	ZMB	1.28375e+08	4.1174e+06
3	ZWE	1.84852e+08	6.12092e+06
4	ALB	7.32737e+07	3.08037e+06
4	AND	394655	15867.2
4	ARM	2.29379e+07	954849
4	AUT	1.41808e+09	3.00021e+07
4	BEL	8.06411e+08	2.85851e+07
4	BGR	3.09392e+08	9.65086e+06
4	BIH	1.73154e+08	4.85234e+06
4	CHE	6.33867e+08	1.80237e+07
4	CYP	9.60251e+07	3.43918e+06
4	CZE	9.42897e+08	2.62554e+07
4	DEU	5.82797e+09	1.82973e+08
4	DNK	6.65085e+08	1.71876e+07
4	ESP	4.73267e+09	1.35916e+08
4	EST	2.09392e+08	6.12704e+06
4	FIN	1.05457e+09	3.03003e+07
4	FRA	5.10147e+09	1.81028e+08
4	FRO	7.54987e+06	216796
4	GBR	3.8739e+09	1.16437e+08
4	GEO	1.67895e+07	583083
4	GIB	242110	8859.23
4	GRC	6.78152e+08	2.44447e+07
4	HRV	8.95886e+06	277204
4	HUN	7.90267e+08	2.14888e+07
4	IMN	5.90109e+06	236698
4	IRL	7.56614e+08	2.74166e+07
4	ISL	9.37707e+07	3.0548e+06
4	ITA	3.13204e+09	1.30421e+08
4	LIE	343279	10593.6
4	LTU	773284949	2.0863e+07
4	LUX	4.24603e+07	1.6024e+06
4	LVA	3.37586e+08	1.014e+07
4	MCO	398905	15051.9
4	MKD	9.80207e+07	2.74856e+06
4	MLT	1.22694e+07	487834
4	MNE	4.90764e+07	1.76451e+06
4	NLD	8.39047e+08	3.03147e+07
4	NOR	9.7828e+08	2.72473e+07
4	POL	2.91135e+09	77880432
4	PRT	5.81725e+08	2.11106e+07
4	ROU	7.46849e+08	2.31928e+07
4	SMR	1.88171e+06	68508.1
4	SRB	2.94271e+08	8.93725e+06
4	SVK	3.63362e+08	1.02037e+07
4	SVN	328675042	8.93092e+06
4	SWE	1.53813e+09	4.07789e+07
4	TUR	1666659197	6.07093e+07
5	ARE	1.99868e+08	9.79678e+06
5	AZE	5.02839e+07	2.36239e+06
5	BHR	2.52668e+07	999102
5	BLR	6.96628e+08	3.54102e+07
5	IRN	2.25587e+09	1.26191e+08
5	IRQ	8.36544e+08	4.69582e+07
5	ISR	2.40898e+08	1.15787e+07
5	JOR	1.02154e+08	4.77855e+06
5	KAZ	1.15502e+09	5.91782e+07
5	KGZ	1.07839e+08	5.86374e+06
5	KWT	4.54071e+07	1.99687e+06
5	LBN	4.12627e+07	2.04449e+06
5	MDA	7.77063e+07	4.03341e+06
5	OMN	2.63568e+08	1.30833e+07
5	PSE	3.78246e+07	1.82889e+06
5	QAT	1.33723e+08	7.26845e+06
5	RUS	8.62305e+09	4.12284e+08
5	SAU	5.58176e+08	2.49194e+07
5	SYR	5.30966e+08	2.53362e+07
5	TJK	2.7458e+07	1.49371e+06
5	TKM	6.30528e+08	3.34979e+07
5	UKR	1.56015e+09	7.75392e+07
5	UZB	1.05286e+09	9.62084e+07
5	YEM	8.51379e+07	6.063e+06
6	AFG	2.14947e+08	4.58253e+06
6	BGD	1.34413e+09	2.76023e+07
6	BRN	1.82423e+07	391747
6	BTN	3.52138e+06	71444.5
6	CHN	5.80761e+10	1.28287e+09
6	IDN	3.30965e+09	7.59184e+07
6	IND	3.17032e+10	1.42614e+09
6	JPN	6.64986e+09	2.21588e+08
6	KHM	1.97508e+08	4.43877e+06
6	KOR	1.86606e+09	4.19031e+07
6	LAO	1.58231e+08	3.37637e+06
6	LKA	2.71936e+08	6.21639e+06
6	MMR	6.97342e+08	1.77431e+07
6	MNG	1.88501e+08	4.27556e+06
6	MYS	1.06166e+09	2.37865e+07
6	NPL	1.27894e+08	2.73531e+06
6	PAK	2.09755e+09	4.62414e+07
6	PHL	8.96887e+08	1.87095e+07
6	PNG	9.16628e+07	2.03444e+06
6	PRK	2.68702e+07	716912
6	SGP	6.52709e+07	1.50242e+06
6	THA	3.12473e+09	6.62829e+07
6	TLS	4.88802e+07	1.09301e+06
6	TWN	1.03111e+09	2.25832e+07
6	VNM	1.9108e+09	3.81143e+07
7	AUS	3.74315e+09	1.54914e+08
7	COK	1.18333e+06	37005.3
7	CXR	262205	8578.98
7	FJI	1.66364e+07	540496
7	GUM	2.09682e+06	70899.8
7	MNP	1.50107e+06	50755.6
7	NCL	5.73209e+06	193819
7	NFK	316538	9887.08
7	NIU	1.59046e+06	50365.4
7	NZL	5.706e+08	1.51361e+07
7	PLW	553091	17325.3
7	PYF	9.51531e+06	296539
7	SLB	270898	7670.36
7	TON	1.76862e+06	56803
7	VUT	2.88653e+06	92935.3

## Sheet: Figure S5
GRIP region	Country Alpha-3 Code	Population	Material stock in roads per capita (tonnes/capita)	Embodied GHGs in roads per capita (tonnes CO2eq/capita)	Note
0	ATA				0 is not a GRIP region as defined in the GRIP dataset (Antarctica is not in GRIP dataset)
1	BHS	374200	46.32	1.73
1	BMU	65237	54.62	1.93
1	CAN	35702908	118.79	4.28
1	GRL	56114
1	TCA	35979	6.75	0.25
1	USA	320738994	147.42	5.48
2	ABW	104339	6.32	0.18
2	AIA	15000	86.07	2.4
2	ANT	90000	72.57	2.08
2	ARG	43131966	49.08	1.34
2	ATG	93571	57.49	1.59
2	BLZ	360926	33.55	0.94
2	BOL	10869732	15.73	0.44
2	BRA	204471759	18.4	0.5
2	BRB	285327	69.22	1.83
2	CHL	17969356	26.02	0.64
2	COL	47520667	16.57	0.44
2	CRI	4847805	12.89	0.36
2	CUB	11324777	27.3	0.77
2	CYM	61721	147.5	3.83
2	DMA	71175	135.92	3.66
2	DOM	10281675	12.55	0.36
2	ECU	16212022	13.64	0.38
2	FLK	3000	253.93	7.32
2	GLP	399000	23.17	0.65
2	GRD	109603	91.83	2.38
2	GTM	15567419	8.06	0.22
2	GUF
2	GUY	767433	14.8	0.42
2	HND	9112904	6.83	0.19
2	HTI	10695540	1.34	0.04
2	JAM	2891024	66.41	1.83
2	KNA	51204	46.09	1.28
2	LCA	179131	51.48	1.36
2	MEX	121858251	37.77	1.18
2	MSR	5000	84.32	2.36
2	MTQ	384000	17.53	0.49
2	NIC	6223234	24.79	0.76
2	PAN	3968490	19.75	0.53
2	PER	30470739	19.47	0.56
2	PRI	3473232	18.89	0.54
2	PRY	6688746	15.19	0.43
2	SLV	6325121	32.33	0.9
2	SUR	559136	33.63	0.94
2	TTO	1370332	0.95	0.03
2	URY	3412013	68.46	2.05
2	VCT	109135	9.48	0.27
2	VEN	30081827	19.09	0.63
2	VGB	29148	99.5	2.76
2	VIR	107712	43.01	1.21
3	AGO	27884380	5.02	0.16
3	BDI	10160034	1.77	0.06
3	BEN	10575962	2.47	0.08
3	BFA	18110616	1.74	0.06
3	BWA	2120716	41	1.35
3	CAF	4493171	1.45	0.05
3	CIV	23226148	3.65	0.12
3	CMR	23298376	1.62	0.05
3	COD	76244532	3.16	0.1
3	COG	4856093	6.74	0.22
3	COM	777435	4.45	0.14
3	CPV	524740	11.94	0.39
3	DJI	913998	6.2	0.21
3	DZA	39728020	11.33	0.39
3	EGY	92442549	3.82	0.12
3	ERI	3340000	2.95	0.1
3	ESH	492000	4.51	0.15
3	ETH	100835453	0.89	0.03
3	GAB	1947690	3.47	0.11
3	GHA	27849203	3.5	0.11
3	GIN	11432096	1.81	0.06
3	GMB	2085860	1.66	0.05
3	GNB	1737207	1.76	0.06
3	GNQ	1168575
3	KEN	47878339	2.79	0.09
3	LBR	4472229	1.33	0.04
3	LBY	6418315	33.17	1.09
3	LSO	2059011	3.46	0.11
3	MAR	34663608	8.16	0.26
3	MDG	24234080	1.57	0.05
3	MLI	17438772	1.97	0.07
3	MOZ	27042001	3.09	0.1
3	MRT	4046304	7.47	0.25
3	MUS	1262605	15.13	0.48
3	MWI	16745305	2.58	0.08
3	NAM	2314901	26.05	0.86
3	NER	20001663	1.9	0.06
3	NGA	181137454	2.24	0.07
3	REU	922000	3.91	0.13
3	RWA	11369066	1.36	0.04
3	SDN	38902948	2.12	0.07
3	SEN	14578450	3.1	0.1
3	SHN	5000	189.53	6.18
3	SLE	7171909	1.28	0.04
3	SOM	13797204	3.16	0.11
3	SSD	10715657	1.3	0.04
3	STP	199439	10.94	0.36
3	SWZ	1104038	4.48	0.15
3	SYC	93419	20.63	0.67
3	TCD	14110971	0.22	0.01
3	TGO	7323162	2.76	0.09
3	TUN	11179951	12.57	0.41
3	TZA	51482638	1.68	0.05
3	UGA	38225447	0.95	0.03
3	ZAF	55386369	31.91	1.12
3	ZMB	15879370	8.08	0.26
3	ZWE	13814642	13.38	0.44
4	ALB	2880703	25.44	1.07
4	AND	77993	5.06	0.2
4	ARM	2925559	7.84	0.33
4	AUT	8642699	164.08	3.47
4	BEL	11274196	71.53	2.54
4	BGR	7177991	43.1	1.34
4	BIH	3429362	50.49	1.41
4	CHE	8282396	76.53	2.18
4	CYP	1160987	82.71	2.96
4	CZE	10546059	89.41	2.49
4	DEU	81686611	71.35	2.24
4	DNK	5683483	117.02	3.02
4	ESP	46444832	101.9	2.93
4	EST	1315407	159.18	4.66
4	FIN	5479531	192.46	5.53
4	FRA	66548272	76.66	2.72
4	FRO	48055	157.11	4.51
4	GBR	65116219	59.49	1.79
4	GEO	3725276	4.51	0.16
4	GIB	33742	7.18	0.26
4	GRC	10820883	62.67	2.26
4	HRV	4203604	2.13	0.07
4	HUN	9843028	80.29	2.18
4	IMN	83232	70.9	2.84
4	IRL	4701957	160.91	5.83
4	ISL	330815	283.45	9.23
4	ITA	60730582	51.57	2.15
4	LIE	37465	9.16	0.28
4	LTU	2904910	266.2	7.18
4	LUX	569604	74.54	2.81
4	LVA	1977527	170.71	5.13
4	MCO	37723	10.57	0.4
4	MKD	2070226	47.35	1.33
4	MLT	445053	27.57	1.1
4	MNE	622159	78.88	2.84
4	NLD	16939923	49.53	1.79
4	NOR	5188607	188.54	5.25
4	POL	37986412	76.64	2.05
4	PRT	10358076	56.16	2.04
4	ROU	19815616	37.69	1.17
4	SMR	33270	56.56	2.06
4	SRB	7095383	41.47	1.26
4	SVK	5423801	66.99	1.88
4	SVN	2063531	159.28	4.33
4	SWE	9799186	156.96	4.16
4	TUR	78529413	21.22	0.77
5	ARE	9262896	21.58	1.06
5	AZE	9649341	5.21	0.24
5	BHR	1371853	18.42	0.73
5	BLR	9461076	73.63	3.74
5	IRN	78492208	28.74	1.61
5	IRQ	35572269	23.52	1.32
5	ISR	8380100	28.75	1.38
5	JOR	9266573	11.02	0.52
5	KAZ	17542806	65.84	3.37
5	KGZ	5956900	18.1	0.98
5	KWT	3835588	11.84	0.52
5	LBN	6532681	6.32	0.31
5	MDA	2834530	27.41	1.42
5	OMN	4267341	61.76	3.07
5	PSE	4270092	8.86	0.43
5	QAT	2565708	52.12	2.83
5	RUS	144096870	59.84	2.86
5	SAU	31717676	17.6	0.79
5	SYR	17997411	29.5	1.41
5	TJK	8454019	3.25	0.18
5	TKM	5565283	113.3	6.02
5	UKR	45154036	34.55	1.72
5	UZB	31298900	33.64	3.07
5	YEM	26497881	3.21	0.23
6	AFG	34413603	6.25	0.13
6	BGD	156256287	8.6	0.18
6	BRN	414914	43.97	0.94
6	BTN	727885	4.84	0.1
6	CHN	1379860000	42.09	0.93
6	IDN	258383257	12.81	0.29
6	IND	1310152392	24.2	1.09
6	JPN	127141000	52.3	1.74
6	KHM	15521435	12.72	0.29
6	KOR	51014947	36.58	0.82
6	LAO	6741160	23.47	0.5
6	LKA	20970000	12.97	0.3
6	MMR	52680724	13.24	0.34
6	MNG	2998433	62.87	1.43
6	MYS	30270965	35.07	0.79
6	NPL	27015033	4.73	0.1
6	PAK	199426953	10.52	0.23
6	PHL	102113206	8.78	0.18
6	PNG	8107772	11.31	0.25
6	PRK	25183832	1.07	0.03
6	SGP	5535002	11.79	0.27
6	THA	68714519	45.47	0.96
6	TLS	1196294	40.86	0.91
6	TWN	23512000	43.85	0.96
6	VNM	92677082	20.62	0.41
7	AUS	23815995	157.17	6.5
7	COK	18000	65.74	2.06
7	CXR
7	FJI	868632	19.15	0.62
7	GUM	161851	12.96	0.44
7	MNP	55779	26.91	0.91
7	NCL	268700	21.33	0.72
7	NFK
7	NIU	2000	795.23	25.18
7	NZL	4609400	123.79	3.28
7	PLW	17665	31.31	0.98
7	PYF	273119	34.84	1.09
7	SLB	603133	0.45	0.01
7	TON	100780	17.55	0.56
7	VUT	271128	10.65	0.34
